# Supplementary material for: Serum levels of immunoglobulin G and M antibodies against SARS-CoV-2 in asymptomatic individuals prior to COVID-19 vaccination in the Democratic Republic of Congo
Source: PLoS One. 2026 Mar 16;21(3):e0343362. doi: 10.1371/journal.pone.0343362 (PMC12991230; doi:10.1371/journal.pone.0343362)
Supplement: S1 Dataset — (XLSX) [file pone.0343362.s001.xlsx]

## Sheet: Feuil1
Trancheage	Gender	Profession	Comorbidity	IgG	IgM	IgG cat	IgM cat	Creatinin	Creatinin cat	Urea	Urea cat	ALT	ALTcat	AST	AST cat	ALP	ALP cat	BT	BT cat	CK-MB	CK-MB cat	RedBloodCellCount	Hb	Hb cat	Hematocrit	Plaquette	plaquette cat	WBC	Netrophil	Lymphocyt	Monocytes	Monocytes_A	Eosino	Baso
40 - 59 Years	Male	Healthcare professional	No	7.2	0.2	IgG <10	IgM <1	0.82	Normal	7.8	Urée normale	26.2	ALT normale	28.2	AST normale	37.2	ALP normale	0.84	BT normale	3	CK-MB normale	4.35	14.1	Hb normale	40.5	197	Plaquette normale	6.92	2.16	3.4	0.28	4.1	1.03	0.05
>=60 Years	Male	No Healthcare professional	No	31.7	5.8	IgG >= 10	IgM >= 10	0.75	Normal	7.1	Urée normale	12.8	ALT normale	18.1	AST normale	45.2	ALP normale	0.71	BT normale	3	CK-MB normale	5.23	15.5	Hb normale	45.9	188	Plaquette normale	5.54	2.7	2.52	0.22	4	0.08	0.02
>=60 Years	Male	No Healthcare professional	No	19.2	6.2	IgG >= 10	IgM >= 10	0.84	Normal	7.9	Urée normale	26.3	ALT normale	30.5	AST normale	26.2	ALP normale	0.52	BT normale	3	CK-MB normale	5.2	14.9	Hb normale	46.9	233	Plaquette normale	5.28	2.64	1.82	0.56	10.7	0.25	0.01
40 - 59 Years	Female	No Healthcare professional	No	21.1	0.1	IgG >= 10	IgM <1	0.89	Normal	6.7	Urée normale	23.9	ALT normale	23.9	AST normale	67	ALP normale	0.53	BT normale	4.35	CK-MB normale	4.96	15.89	Hb normale	47.8	268	Plaquette normale	5.75	1.46	3.51	0.51	8.8	0.24	0.03
40 - 59 Years	Male	No Healthcare professional	No	0	0.2	IgG <10	IgM <1	2.2	Normal	24.1	Urée normale	11.7	ALT normale	15.9	AST normale	99.9	ALP normale	0.3	BT normale	3	CK-MB normale	6.05	14	Hb normale	46.2	273	Plaquette normale	4.55	1.64	2.46	0.25	5.5	0.18	0.02
40 - 59 Years	Male	Healthcare professional	Yes	23.9	0.5	IgG >= 10	IgM <1	2.8	Normal	23.6	Urée normale	10.8	ALT normale	30.8	AST normale	71.5	ALP normale	0.1	BT normale	3	CK-MB normale	4.76	14.7	Hb normale	45.6	254	Plaquette normale	5.02	2.95	1.63	0.38	7.5	0.06	0
>=60 Years	Male	Healthcare professional	Yes	17.3	0.2	IgG >= 10	IgM <1	2.69	Normal	31.5	Urée normale	13.9	ALT normale	24.88	AST normale	61.4	ALP normale	14.22	BT normale	3	CK-MB normale	5.59	19.7	Hb normale	62.7	45	Plaquette anormale	5.06	1.74	2.63	0.6	11.9	0.08	0.01
40 - 59 Years	Male	Healthcare professional	No	29.8	0.1	IgG >= 10	IgM <1	2.68	Normal	31.6	Urée normale	16	ALT normale	25.9	AST normale	48.5	ALP normale	1.2	BT normale	3	CK-MB normale	5.6	16.5	Hb normale	51.9	174	Plaquette normale	5.58	2.23	2.56	0.3	5.4	0.48	0.01
>=60 Years	Male	Healthcare professional	Yes	17.9	0.8	IgG >= 10	IgM <1	1.19	Normal	26	Urée normale	17.76	ALT normale	34.6	AST normale	230.3	ALP anormale	42.23	BT anormale	3	CK-MB normale	4.53	13.7	Hb normale	41.9	218	Plaquette normale	4.49	1.2	2.59	0.41	9.1	0.26	0.03
40 - 59 Years	Male	Healthcare professional	Yes	0	0.1	IgG <10	IgM <1	1.9	Normal	19.8	Urée normale	15	ALT normale	15.1	AST normale	56.9	ALP normale	0.9	BT normale	3	CK-MB normale	3.75	10.8	Hb bas	33.2	132	Plaquette anormale	3.87	2.04	1.33	0.36	9.3	0.12	0.02
>=60 Years	Male	No Healthcare professional	Yes	29.1	0.2	IgG >= 10	IgM <1	4	Normal	26.7	Urée normale	13.1	ALT normale	22.4	AST normale	88	ALP normale	0.5	BT normale	3	CK-MB normale	4.98	15.2	Hb normale	46.8	253	Plaquette normale	5.81	2.62	2.61	0.41	7.1	0.14	0.03
>=60 Years	Male	No Healthcare professional	No	10.4	0.2	IgG >= 10	IgM <1	3.56	Normal	29.5	Urée normale	11.7	ALT normale	27.3	AST normale	62.5	ALP normale	1.4	BT normale	3	CK-MB normale	4.84	13.3	Hb normale	41.9	129	Plaquette anormale	3.97	2.71	0.99	0.22	5.5	0.04	0.01
>=60 Years	Male	Healthcare professional	No	17.7	2.4	IgG >= 10	IgM >= 10	2.42	Normal	22.1	Urée normale	25.2	ALT normale	22.2	AST normale	57.7	ALP normale	0.7	BT normale	3	CK-MB normale	5.52	16.2	Hb normale	51.6	211	Plaquette normale	6.72	1.91	4.18	0.41	6.1	0.19	0.03
18 - 39 Years	Male	No Healthcare professional	No	11.9	0.4	IgG >= 10	IgM <1	2.77	Normal	40.6	Urée anormale	26.07	ALT normale	37.36	AST normale	71.3	ALP normale	15.92	BT normale	3	CK-MB normale	4.02	12.3	Hb bas	38.5	465	Plaquette normale	8.1	3.59	3.22	0.83	10.2	0.44	0.02
>=60 Years	Male	Healthcare professional	No	7.2	0.2	IgG <10	IgM <1	3.03	Normal	26	Urée normale	26.8	ALT normale	34.47	AST normale	67.2	ALP normale	14	BT normale	3	CK-MB normale	5.19	16.4	Hb normale	50.9	220	Plaquette normale	4.31	1.76	2.11	0.37	8.5	0.06	0.01
40 - 59 Years	Female	No Healthcare professional	Yes	0	0.5	IgG <10	IgM <1	2.18	Normal	30.3	Urée normale	20.68	ALT normale	37.65	AST normale	84.9	ALP normale	15.22	BT normale	3	CK-MB normale	4.09	11.7	Hb normale	36.8	139	Plaquette anormale	5.15	2.86	1.67	0.43	8.3	0.18	0.01
40 - 59 Years	Female	Healthcare professional	Yes	27.7	0.1	IgG >= 10	IgM <1	2.47	Normal	19	Urée normale	13.4	ALT normale	18.7	AST normale	69.2	ALP normale	0.2	BT normale	3	CK-MB normale	4.38	13.3	Hb normale	40.4	329	Plaquette normale	8.87	4.67	3.34	0.5	5.6	0.34	0.02
40 - 59 Years	Male	No Healthcare professional	No	15.1	0.2	IgG >= 10	IgM <1	2.57	Normal	24.4	Urée normale	13	ALT normale	15.5	AST normale	78.5	ALP normale	0.8	BT normale	3	CK-MB normale	4.37	12.6	Hb normale	38.7	365	Plaquette normale	6.93	2.7	3.4	0.49	5.7	0.26	0.03
40 - 59 Years	Male	No Healthcare professional	No	20.3	0.4	IgG >= 10	IgM <1	2.8	Normal	38.4	Urée normale	23.84	ALT normale	45.52	AST anormale	67.7	ALP normale	26.98	BT anormale	3	CK-MB normale	4.16	11.2	Hb bas	35.1	159	Plaquette normale	4.11	2.12	1.6	0.32	7.7	0.06	0.01
40 - 59 Years	Male	No Healthcare professional	Yes	25.5	3.2	IgG >= 10	IgM >= 10	0.69	Normal	22.6	Urée normale	19.9	ALT normale	25	AST normale	82.7	ALP normale	0.3	BT normale	3	CK-MB normale	4.09	11.8	Hb bas	37.2	302	Plaquette normale	5.77	2.61	2.65	0.41	7.1	0.09	0.01
>=60 Years	Male	Healthcare professional	No	37.7	0.6	IgG >= 10	IgM <1	0.54	Normal	16.5	Urée normale	16.3	ALT normale	18.9	AST normale	55	ALP normale	0.2	BT normale	3	CK-MB normale	4.93	11.3	Hb bas	37.2	248	Plaquette normale	5.62	2.02	2.69	0.8	14.3	0.09	0.02
>=60 Years	Male	Healthcare professional	Yes	16.3	0.5	IgG >= 10	IgM <1	3.19	Normal	21.3	Urée normale	10.2	ALT normale	21	AST normale	82.7	ALP normale	0.1	BT normale	3	CK-MB normale	4.19	13.3	Hb normale	39.7	151	Plaquette normale	3.77	1.56	1.78	0.38	10.1	0.03	0.02
>=60 Years	Male	No Healthcare professional	Yes	30.7	0.9	IgG >= 10	IgM <1	2.19	Normal	19.8	Urée normale	12.2	ALT normale	18.1	AST normale	106.3	ALP anormale	0.1	BT normale	3	CK-MB normale	4.17	12.3	Hb bas	37.1	300	Plaquette normale	6.76	2.33	3.67	0.46	6.8	0.27	0.03
>=60 Years	Male	Healthcare professional	Yes	8.9	0.6	IgG <10	IgM <1	2	Normal	22.6	Urée normale	13.7	ALT normale	43	AST anormale	63	ALP normale	0.4	BT normale	28.96	CK-MB anormale	3.82	11.1	Hb bas	34.2	250	Plaquette normale	4.89	1.66	2.69	0.43	8.7	0.1	0.01
40 - 59 Years	Male	Healthcare professional	Yes	11.7	0.1	IgG >= 10	IgM <1	1.58	Normal	19	Urée normale	12.2	ALT normale	19.1	AST normale	99	ALP normale	0.4	BT normale	3	CK-MB normale	4.4	11.6	Hb bas	36.4	217	Plaquette normale	9.03	3.71	4.42	0.73	8.1	0.14	0.03
>=60 Years	Male	No Healthcare professional	No	0	0.6	IgG <10	IgM <1	2.05	Normal	15.2	Urée normale	20	ALT normale	23	AST normale	85.8	ALP normale	0.3	BT normale	3	CK-MB normale	3.67	11.7	Hb bas	35.3	229	Plaquette normale	4.96	1.25	3.34	0.29	5.9	0.06	0.02
>=60 Years	Male	No Healthcare professional	No	3.7	0.2	IgG <10	IgM <1	3.31	Normal	20.3	Urée normale	28.6	ALT normale	23.8	AST normale	100.4	ALP normale	1.2	BT normale	3	CK-MB normale	4.41	13.6	Hb normale	40.8	170	Plaquette normale	5.9	2.2	2.63	0.28	4.8	0.77	0.02
>=60 Years	Male	No Healthcare professional	No	23.9	0.4	IgG >= 10	IgM <1	2.61	Normal	23.4	Urée normale	10	ALT normale	19	AST normale	108.5	ALP anormale	0.5	BT normale	3	CK-MB normale	4.56	13.1	Hb normale	39.8	231	Plaquette normale	8.59	2.2	5.03	0.88	10.3	0.46	0.02
>=60 Years	Male	Healthcare professional	Yes	11.8	0.1	IgG >= 10	IgM <1	1.78	Normal	23.1	Urée normale	21.9	ALT normale	29.3	AST normale	83.1	ALP normale	0.9	BT normale	3	CK-MB normale	4.16	11.4	Hb bas	35.7	218	Plaquette normale	6.06	1.86	2.27	0.41	6.8	1.5	0.02
40 - 59 Years	Female	Healthcare professional	Yes	29.5	0.2	IgG >= 10	IgM <1	2.31	Normal	32.8	Urée normale	15.93	ALT normale	24.6	AST normale	56.3	ALP normale	14.8	BT normale	3	CK-MB normale	3.23	11.4	Hb normale	33.5	169	Plaquette normale	4.23	2.41	1.29	0.3	7.1	0.23	0
>=60 Years	Male	No Healthcare professional	Yes	8.9	0.1	IgG <10	IgM <1	2.2	Normal	16.2	Urée normale	9	ALT normale	13.5	AST normale	64.8	ALP normale	0.3	BT normale	3	CK-MB normale	3.05	9.9	Hb bas	28.9	196	Plaquette normale	8.89	6.17	2	0.38	4.3	0.33	0.01
>=60 Years	Male	Healthcare professional	Yes	21.7	0.3	IgG >= 10	IgM <1	2.2	Normal	16.2	Urée normale	9	ALT normale	13.5	AST normale	64.8	ALP normale	0.3	BT normale	3	CK-MB normale	3.05	9.9	Hb bas	28.9	196	Plaquette normale	8.89	6.17	2	0.38	4.3	0.33	0.01
>=60 Years	Male	No Healthcare professional	Yes	14.1	3.7	IgG >= 10	IgM >= 10	1.92	Normal	25.9	Urée normale	15.3	ALT normale	27	AST normale	83.7	ALP normale	0.4	BT normale	7.5	CK-MB anormale	5.09	14.2	Hb normale	45.1	179	Plaquette normale	5.69	2.87	1.84	0.54	9.5	0.41	0.03
>=60 Years	Male	No Healthcare professional	No	12.5	1.4	IgG >= 10	IgM >= 10	2.24	Normal	20.8	Urée normale	33.6	ALT normale	28.3	AST normale	61.9	ALP normale	0.2	BT normale	3.09	CK-MB normale	5.76	14.3	Hb normale	45.9	200	Plaquette normale	4.84	2.06	1.81	0.38	7.8	0.57	0.02
>=60 Years	Male	No Healthcare professional	Yes	34.4	0.3	IgG >= 10	IgM <1	3.43	Normal	29	Urée normale	19.3	ALT normale	17.5	AST normale	75.8	ALP normale	0.5	BT normale	3	CK-MB normale	4.78	15	Hb normale	44.4	274	Plaquette normale	6.51	4.05	1.78	0.48	7.3	0.2	0
>=60 Years	Male	No Healthcare professional	Yes	17.1	1.3	IgG >= 10	IgM >= 10	2.67	Normal	33.1	Urée normale	20.85	ALT normale	31.46	AST normale	80.8	ALP normale	17.59	BT normale	3	CK-MB normale	4.67	15.1	Hb normale	45.4	145	Plaquette anormale	4.78	2.65	1.68	0.36	7.6	0.08	0.01
40 - 59 Years	Female	No Healthcare professional	Yes	0	0.2	IgG <10	IgM <1	2.99	Normal	24.7	Urée normale	44	ALT anormale	35	AST normale	102.3	ALP normale	0.4	BT normale	3.66	CK-MB normale	5.55	17.1	Hb normale	51	187	Plaquette normale	3.51	1.71	1.41	0.31	8.9	0.06	0.02
40 - 59 Years	Male	No Healthcare professional	Yes	11.3	7.12	IgG >= 10	IgM >= 10	0.79	Normal	11.4	Urée normale	50.5	ALT anormale	50.3	AST anormale	58	ALP normale	0.4	BT normale	3	CK-MB normale	5.05	12	Hb bas	39.7	188	Plaquette normale	5.68	2.9	2.04	0.43	7.5	0.3	0.01
>=60 Years	Male	No Healthcare professional	Yes	6.5	0.3	IgG <10	IgM <1	1.66	Normal	15.2	Urée normale	21.7	ALT normale	24.3	AST normale	84.2	ALP normale	0.6	BT normale	13.11	CK-MB anormale	5.42	12.9	Hb normale	43.3	290	Plaquette normale	4.91	2.58	1.64	0.36	7.3	0.32	0.01
18 - 39 Years	Male	Healthcare professional	No	7.9	0.1	IgG <10	IgM <1	2.4	Normal	27.3	Urée normale	10.09	ALT normale	23.95	AST normale	42.8	ALP normale	9.09	BT normale	3	CK-MB normale	4.64	11.4	Hb bas	38.3	222	Plaquette normale	5.11	2.13	1.86	0.65	12.7	0.46	0.01
40 - 59 Years	Male	Healthcare professional	No	23.1	0.6	IgG >= 10	IgM <1	1.82	Normal	20.6	Urée normale	32.1	ALT normale	35.1	AST normale	101.9	ALP normale	0.4	BT normale	3	CK-MB normale	3.85	12.9	Hb normale	39.9	185	Plaquette normale	4.67	1.15	2.72	0.71	15.2	0.06	0.03
>=60 Years	Male	Healthcare professional	Yes	1.8	1.3	IgG <10	IgM >= 10	1.78	Normal	23.1	Urée normale	10.3	ALT normale	20.4	AST normale	66.6	ALP normale	0.9	BT normale	3	CK-MB normale	5.06	16.5	Hb normale	49.6	274	Plaquette normale	6.45	3.74	2.06	0.4	6.2	0.23	0.02
18 - 39 Years	Male	No Healthcare professional	No	30.7	0.3	IgG >= 10	IgM <1	2.09	Normal	23.4	Urée normale	25.4	ALT normale	20.7	AST normale	91.6	ALP normale	0.2	BT normale	3	CK-MB normale	5.63	16.1	Hb normale	49.4	296	Plaquette normale	7.45	3.7	2.73	0.31	4.1	0.69	0.02
18 - 39 Years	Male	Healthcare professional	Yes	3.5	2.9	IgG <10	IgM >= 10	1.33	Normal	18.8	Urée normale	23.4	ALT normale	32.3	AST normale		ALP normale	2.2	BT normale	3	CK-MB normale	4.33	13.4	Hb normale	40.7	206	Plaquette normale	6.26	2.22	3.63	0.31	5	0.09	0.01
40 - 59 Years	Male	No Healthcare professional	Yes	11.9	0.1	IgG >= 10	IgM <1	0.79	Normal	17	Urée normale	9.2	ALT normale	17.8	AST normale	86.2	ALP normale	0.2	BT normale	5.34	CK-MB normale	4.49	13.2	Hb normale	40.1	266	Plaquette normale	5.72	2.51	2.8	0.25	4.3	0.14	0.02
40 - 59 Years	Male	Healthcare professional	No	7.1	6.3	IgG <10	IgM >= 10	3.37	Normal	29.8	Urée normale	18.3	ALT normale	18.9	AST normale	108.7	ALP anormale	0.4	BT normale	3	CK-MB normale	4.78	14.4	Hb normale	43.6	268	Plaquette normale	8.15	4.39	3.16	0.51	6.2	0.07	0.02
18 - 39 Years	Male	No Healthcare professional	No	9.1	1.3	IgG <10	IgM >= 10	1.82	Normal	24.4	Urée normale	17	ALT normale	21	AST normale	95.4	ALP normale	1.2	BT normale	3	CK-MB normale	5.93	16.8	Hb normale	5.08	211	Plaquette normale	6.74	3.1	2.73	0.52	7.7	0.38	0.01
>=60 Years	Female	No Healthcare professional	Yes	47.8	0.2	IgG >= 10	IgM <1	2.35	Normal	19.5	Urée normale	19.6	ALT normale	22.3	AST normale	89.7	ALP normale	0.4	BT normale	3	CK-MB normale	5.37	14.9	Hb normale	47	194	Plaquette normale	6.68	2.79	3.09	0.46	6.9	0.31	0.03
>=60 Years	Male	No Healthcare professional	Yes	15.9	0.4	IgG >= 10	IgM <1	2.2	Normal	33.6	Urée normale	16.56	ALT normale	30.31	AST normale	64.9	ALP normale	21.41	BT anormale	3.69	CK-MB normale	4.58	14.3	Hb normale	43.9	184	Plaquette normale	4.97	2.07	2.08	0.58	11.7	0.23	0.01
40 - 59 Years	Male	No Healthcare professional	Yes	10.95	0.2	IgG >= 10	IgM <1	3.32	Normal	43.7	Urée anormale	19.29	ALT normale	34.04	AST normale	69.2	ALP normale	24.58	BT anormale	11.52	CK-MB anormale	5.67	16	Hb normale	50.9	148	Plaquette anormale	4.18	1.71	2.01	0.38	9.1	0.07	0.01
>=60 Years	Male	No Healthcare professional	No	3.8	0.5	IgG <10	IgM <1	3.41	Normal	23.3	Urée normale	14.32	ALT normale	53.01	AST anormale	46.9	ALP normale	28.68	BT anormale	3	CK-MB normale	4.8	12.3	Hb bas	37.4	248	Plaquette normale	5.65	2.58	2.32	0.47	8.3	0.26	0.02
>=60 Years	Male	No Healthcare professional	Yes	16.65	0.9	IgG >= 10	IgM <1	2.57	Normal	24	Urée normale	28.72	ALT normale	67.79	AST anormale	98.8	ALP normale	6.54	BT normale	3	CK-MB normale	5.1	12.4	Hb bas	40.1	572	Plaquette normale	7.38	4.48	2.32	0.44	6	0.13	0.01
40 - 59 Years	Male	No Healthcare professional	Yes	5.7	0.1	IgG <10	IgM <1	1.23	Normal	32.5	Urée normale	12.99	ALT normale	20.84	AST normale	71.3	ALP normale	17.6	BT normale	3	CK-MB normale	4.83	13.9	Hb normale	43.7	237	Plaquette normale	6.52	4.06	1.92	0.3	4.6	0.23	0.01
>=60 Years	Male	No Healthcare professional	Yes	0	0.7	IgG <10	IgM <1	1.62	Normal	27.5	Urée normale	14.2	ALT normale	19.6	AST normale	59.1	ALP normale	0.7	BT normale	3	CK-MB normale	6.22	14.8	Hb normale	48.8	200	Plaquette normale	4.31	2.18	1.77	0.31	7.1	0.04	0.01
40 - 59 Years	Female	Healthcare professional	No	11.85	0.8	IgG >= 10	IgM <1	1.31	Normal	33.6	Urée normale	37.05	ALT normale	24.62	AST normale	61.2	ALP normale	11.38	BT normale	3	CK-MB normale	4.27	12.8	Hb normale	36.4	240	Plaquette normale	5.15	2.94	1.81	0.26	5	0.13	0.01
40 - 59 Years	Male	Healthcare professional	Yes	24.3	1.7	IgG >= 10	IgM >= 10	2.34	Normal	19	Urée normale	17.23	ALT normale	97.26	AST anormale	61.8	ALP normale	21.84	BT anormale	3	CK-MB normale	4.41	7.7	Hb bas	27.9	60	Plaquette anormale	2.69	1.59	0.41	0.29	10.8	0.08	0.02
>=60 Years	Male	Healthcare professional	Yes	5.75	1.5	IgG <10	IgM >= 10	4.49	abnormal	21.1	Urée normale	12.4	ALT normale	14	AST normale	131	ALP anormale	0.4	BT normale	3	CK-MB normale	44	12.59	Hb normale	38.8	183	Plaquette normale	8.95	7.13	1.47	0.33	3.7	0	0.01
>=60 Years	Male	Healthcare professional	Yes	3.35	0.4	IgG <10	IgM <1	3.4	Normal	25.7	Urée normale	46	ALT anormale	32.2	AST normale	80.8	ALP normale	0.6	BT normale	3	CK-MB normale	4.99	15.1	Hb normale	45.8	236	Plaquette normale	3.34	1.6	1.4	0.22	6.6	0.11	0.01
>=60 Years	Female	No Healthcare professional	No	4.25	0.4	IgG <10	IgM <1	3.87	Normal	37.4	Urée normale	35.16	ALT normale	46.05	AST anormale	97.3	ALP normale	18.75	BT normale	3	CK-MB normale	4.84	13.9	Hb normale	45.5	294	Plaquette normale	5.01	2.49	1.76	0.4	7.9	0.35	0.01
18 - 39 Years	Male	No Healthcare professional	No	1.9	0.5	IgG <10	IgM <1	2.95	Normal	36.9	Urée normale	43.24	ALT anormale	58.32	AST anormale	45.9	ALP normale	17.42	BT normale	3	CK-MB normale	5.02	12.8	Hb normale	41.7	175	Plaquette normale	5.1	2.24	2.15	0.36	7	0.33	0.02
40 - 59 Years	Male	Healthcare professional	Yes	1.75	0.2	IgG <10	IgM <1	2.01	Normal	38.1	Urée normale	11.32	ALT normale	47.86	AST anormale	70.9	ALP normale	12.92	BT normale	3	CK-MB normale	4.75	15.6	Hb normale	46.5	238	Plaquette normale	4.37	1.78	1.63	0.36	8.3	0.59	0.01
>=60 Years	Male	Healthcare professional	Yes	1.85	1.3	IgG <10	IgM >= 10	2.6	Normal	28.4	Urée normale	10.63	ALT normale	63.61	AST anormale	54.6	ALP normale	11.36	BT normale	5.29	CK-MB normale	5.31	14	Hb normale	43.8	281	Plaquette normale	8.54	3.91	3.92	0.34	4	0.35	0.02
40 - 59 Years	Male	No Healthcare professional	Yes	18.6	2.3	IgG >= 10	IgM >= 10	1.65	Normal	14.2	Urée normale	9.4	ALT normale	46	AST anormale	57.3	ALP normale	0.5	BT normale	3	CK-MB normale	3.53	11.6	Hb bas	33.1	255	Plaquette normale	6.96	4.72	1.8	0.38	5.5	0.05	0.01
>=60 Years	Male	No Healthcare professional	No	10.5	1.6	IgG >= 10	IgM >= 10	2.43	Normal	19	Urée normale	14.5	ALT normale	16.9	AST normale	112.7	ALP anormale	0.4	BT normale	3	CK-MB normale	4.46	14.4	Hb normale	42.9	244	Plaquette normale	8.14	5.21	2.37	0.44	5.4	0.11	0.01
>=60 Years	Male	No Healthcare professional	No	22.9	2.7	IgG >= 10	IgM >= 10	1.91	Normal	17.2	Urée normale	13.4	ALT normale	21.1	AST normale	91.4	ALP normale	0.4	BT normale	3	CK-MB normale	3.56	10.4	Hb bas	32.6	209	Plaquette normale	5.23	3.09	1.5	0.42	8	0.21	0.01
>=60 Years	Male	No Healthcare professional	No	9.55	1.3	IgG <10	IgM >= 10	1.22	Normal	19.1	Urée normale	18.23	ALT normale	20.84	AST normale	58.7	ALP normale	32.34	BT anormale	3	CK-MB normale	5.25	15.1	Hb normale	46.6	165	Plaquette normale	6.81	3.71	2.57	0.37	5.4	0.15	0.01
40 - 59 Years	Female	Healthcare professional	Yes	0.45	0.5	IgG <10	IgM <1	1.64	Normal	26	Urée normale	38.67	ALT normale	40.3	AST anormale	53.2	ALP normale	6.42	BT normale	3	CK-MB normale	4.06	12.4	Hb normale	38.2	223	Plaquette normale	4.46	1.7	2.06	0.32	7.1	0.34	0.04
>=60 Years	Male	No Healthcare professional	No	12.85	1.9	IgG >= 10	IgM >= 10	3.13	Normal	34.8	Urée normale	28.2	ALT normale	35	AST normale	66.8	ALP normale	0.5	BT normale	3	CK-MB normale	5.34	14.8	Hb normale	46	210	Plaquette normale	4.61	1.5	2.62	0.35	7.7	0.13	0.01
40 - 59 Years	Female	Healthcare professional	No	19.7	1.1	IgG >= 10	IgM >= 10	3.91	Normal	36.6	Urée normale	303.6	ALT anormale	23.3	AST normale	47.2	ALP normale	38.01	BT anormale	3	CK-MB normale	5.43	13.3	Hb normale	42.9	163	Plaquette normale	6.31	4.11	1.65	0.42	6.6	0.11	0.02
40 - 59 Years	Male	No Healthcare professional	No	5.7	1.9	IgG <10	IgM >= 10	4.98	abnormal	22.4	Urée normale	14.1	ALT normale	26.5	AST normale	88.6	ALP normale	0.4	BT normale	13.25	CK-MB anormale	4.47	11.8	Hb bas	37.4	182	Plaquette normale	6.57	2.55	3.62	0.34	5.2	0.04	0.02
18 - 39 Years	Male	No Healthcare professional	No	1.2	0.3	IgG <10	IgM <1	1.29	Normal	16.4	Urée normale	11.7	ALT normale	15.9	AST normale	83.1	ALP normale	0.2	BT normale	3	CK-MB normale	4.43	12.4	Hb bas	38.1	202	Plaquette normale	6.37	3.84	1.86	0.27	4.3	0.38	0.02
40 - 59 Years	Male	No Healthcare professional	Yes	32.5	0.2	IgG >= 10	IgM <1	2.24	Normal	22.4	Urée normale	7.3	ALT normale	14.7	AST normale	90.3	ALP normale	0.6	BT normale	3	CK-MB normale	4.32	12	Hb bas	37.6	323	Plaquette normale	5.41	2.78	2.2	0.29	5.4	0.12	0.02
40 - 59 Years	Male	Healthcare professional	No	12.2	0.4	IgG >= 10	IgM <1	1.69	Normal	25.5	Urée normale	37.3	ALT normale	45.7	AST anormale	103.7	ALP normale	0.9	BT normale	3	CK-MB normale	5.54	14	Hb normale	45	247	Plaquette normale	5.29	1.74	3.19	0.3	5.6	0.04	0.02
40 - 59 Years	Female	Healthcare professional	No	0.9	2.7	IgG <10	IgM >= 10	2.33	Normal	21.3	Urée normale	13.7	ALT normale	18.8	AST normale	101.2	ALP normale	0.3	BT normale	3	CK-MB normale	3.83	11.7	Hb normale	35.5	300	Plaquette anormale	11.46	5.16	2.51	0.62	5.4	3.15	0.02
40 - 59 Years	Male	Healthcare professional	Yes	1.7	0.3	IgG <10	IgM <1	3.48	Normal	26.8	Urée normale	11.3	ALT normale	30.6	AST normale	92.6	ALP normale	0.7	BT normale	0.7	CK-MB normale	5.1	15.2	Hb normale	47.3	234	Plaquette normale	5.43	2.27	2.47	0.37	6.8	0.3	0.02
40 - 59 Years	Female	No Healthcare professional	No	11.9	0.8	IgG >= 10	IgM <1	4.23	abnormal	36	Urée normale	45.27	ALT anormale	31.01	AST normale	71.5	ALP normale	18.6	BT normale	3	CK-MB normale	4.28	12.7	Hb normale	38.5	195	Plaquette normale	8.8	5.47	2.63	0.59	6.7	0.09	0.02
>=60 Years	Male	No Healthcare professional	No	3.1	0.9	IgG <10	IgM <1	3.31	Normal	30.9	Urée normale	14.4	ALT normale	20.1	AST normale	88	ALP normale	1.9	BT normale	3	CK-MB normale	5.2	16.6	Hb normale	50.9	344	Plaquette normale	4.43	2.46	1.25	0.63	14.3	0.08	0.01
>=60 Years	Male	No Healthcare professional	Yes	4.5	0.8	IgG <10	IgM <1	0.95	Normal	24.7	Urée normale	53.4	ALT anormale	18	AST normale	124	ALP anormale	0.2	BT normale	3	CK-MB normale	4.19	12.5	Hb normale	39.5	470	Plaquette anormale	11.55	7.16	3.2	1.03	8.9	0.15	0.01
>=60 Years	Male	No Healthcare professional	No	3.3	2.3	IgG <10	IgM >= 10	3.4	Normal	19.8	Urée normale	7.7	ALT normale	17.7	AST normale	122.4	ALP anormale	0.3	BT normale	3	CK-MB normale	4.29	11.3	Hb bas	35.9	513	Plaquette anormale	83.5	5.46	1.75	0.91	10.9	0.22	0.01
>=60 Years	Female	No Healthcare professional	Yes	33.8	4.2	IgG >= 10	IgM >= 10	3	Normal	23.1	Urée normale	21.4	ALT normale	34.8	AST normale	139.2	ALP anormale	0.3	BT normale	4.25	CK-MB normale	5.59	16.5	Hb normale	51.3	140	Plaquette anormale	5.38	3.96	1.05	0.3	5.6	0.05	0.02
40 - 59 Years	Male	No Healthcare professional	Yes	11.2	0.1	IgG >= 10	IgM <1	2.74	Normal	24.4	Urée normale	28.5	ALT normale	28.6	AST normale	51.2	ALP normale	1.2	BT normale	3.4	CK-MB normale	5.49	12.9	Hb normale	41.8	276	Plaquette normale	5.01	2.04	2.13	0.62	12.4	0.19	0.03
>=60 Years	Female	Healthcare professional	Yes	30.4	1.1	IgG >= 10	IgM >= 10	2.24	Normal	21.8	Urée normale	21.8	ALT normale	30.3	AST normale	52.4	ALP normale	0.3	BT normale	3	CK-MB normale	5.87	14.9	Hb normale	47.2	272	Plaquette normale	4.44	1.66	2.43	0.27	6	0.07	0.01
40 - 59 Years	Male	No Healthcare professional	Yes	12.3	0.9	IgG >= 10	IgM <1	2.9	Normal	34.7	Urée normale	33.09	ALT normale	34.24	AST normale	91	ALP normale	7.38	BT normale	3	CK-MB normale	3.55	9.9	Hb bas	30.6	305	Plaquette normale	9.03	3.81	3.86	1.06	11.7	0.26	0.04
>=60 Years	Male	Healthcare professional	Yes	2.5	0.5	IgG <10	IgM <1	2.7	Normal	25.2	Urée normale	19.6	ALT normale	34.2	AST normale	56.7	ALP normale	0.7	BT normale	3	CK-MB normale	4.72	13.9	Hb normale	42.6	265	Plaquette normale	4.94	32.2	53.1	11.1	11.2	3.2	0.3
40 - 59 Years	Male	No Healthcare professional	Yes	11.7	0.1	IgG >= 10	IgM <1	3.07	Normal	22.6	Urée normale	16	ALT normale	19.4	AST normale	121.7	ALP anormale	0.6	BT normale	3	CK-MB normale	4.48	10.7	Hb bas	34.3	235	Plaquette normale	3.55	1.4	1.63	0.48	13.5	0.03	0.01
>=60 Years	Male	No Healthcare professional	Yes	22.7	0.2	IgG >= 10	IgM <1	3.4	Normal	22.4	Urée normale	24.6	ALT normale	21.2	AST normale	59.5	ALP normale	0.7	BT normale	3	CK-MB normale	4.29	12.5	Hb normale	37.1	178	Plaquette normale	4.28	2.22	1.67	0.23	5.3	0.15	0.01
>=60 Years	Male	No Healthcare professional	No	0	0.7	IgG <10	IgM <1	2.07	Normal	34.5	Urée normale	16.23	ALT normale	36	AST normale	100.9	ALP normale	8.32	BT normale	4.93	CK-MB normale	5.97	13.7	Hb normale	45.9	281	Plaquette normale	5.26	2.56	1.99	0.45	8.6	0.25	0.01
>=60 Years	Female	No Healthcare professional	No	20.8	0.1	IgG >= 10	IgM <1	3.95	Normal	17.7	Urée normale	8.9	ALT normale	12.4	AST normale	121.5	ALP anormale	0.4	BT normale	3	CK-MB normale	4.1	12.2	Hb normale	38.5	340	Plaquette normale	5.32	1.85	3	0.29	5.4	0.16	0.02
>=60 Years	Female	No Healthcare professional	No	5.9	0.2	IgG <10	IgM <1	2.77	Normal	26.8	Urée normale	15.6	ALT normale	17.9	AST normale	106	ALP anormale	0.6	BT normale	3.04	CK-MB normale	4.58	14.3	Hb normale	45	246	Plaquette normale	5.93	2.52	2.51	0.58	6	0.31	0.01
40 - 59 Years	Male	No Healthcare professional	No	0.9	1.3	IgG <10	IgM >= 10	3.54	Normal	18.2	Urée normale	17.4	ALT normale	21.5	AST normale	61.8	ALP normale	0.5	BT normale	3	CK-MB normale	5.84	14.3	Hb normale	43.5	237	Plaquette normale	9.26	6.01	2.31	0.5	5.4	0.42	0.02
40 - 59 Years	Male	No Healthcare professional	No	13.3	0.9	IgG >= 10	IgM <1	3.28	Normal	20	Urée normale	21.1	ALT normale	31.1	AST normale	99.5	ALP normale	0.3	BT normale	3	CK-MB normale	4.47	12.2	Hb bas	37.4	319	Plaquette normale	5.68	2.54	2.36	0.42	6.9	0.35	0.01
40 - 59 Years	Female	No Healthcare professional	Yes	9.4	0.9	IgG <10	IgM <1	2.57	Normal	23.4	Urée normale	34.7	ALT normale	32.5	AST normale	144.8	ALP anormale	2.9	BT normale	3	CK-MB normale	4.82	15.4	Hb normale	46.8	238	Plaquette normale	6.07	3.36	1.79	0.58	9.6	0.33	0.01
>=60 Years	Male	Healthcare professional	Yes	12.7	0.7	IgG >= 10	IgM <1	3.18	Normal	22.1	Urée normale	86.92	ALT anormale	27.86	AST normale	69	ALP normale	11.86	BT normale	3.58	CK-MB normale	5.25	12.4	Hb bas	39.7	207	Plaquette normale	4.72	2.45	1.8	0.22	4.7	0.24	0.01
40 - 59 Years	Male	No Healthcare professional	Yes	3.4	0.3	IgG <10	IgM <1	2.27	Normal	31.3	Urée normale	56.34	ALT anormale	31.26	AST normale	73.1	ALP normale	16.89	BT normale	3.08	CK-MB normale	4.41	12.4	Hb bas	38.6	190	Plaquette normale	4.29	1.46	2.3	0.27	6.2	0.25	0.01
40 - 59 Years	Male	No Healthcare professional	No	39.5	0.5	IgG >= 10	IgM <1	2.63	Normal	27.9	Urée normale	27.45	ALT normale	21.46	AST normale	41	ALP normale	15.95	BT normale	3	CK-MB normale	4.34	12.8	Hb normale	38.9	314	Plaquette normale	8.76	4.65	3.09	0.6	6.9	0.39	0.03
40 - 59 Years	Female	No Healthcare professional	No	1.9	0.4	IgG <10	IgM <1	1.8	Normal	26.4	Urée normale	31.54	ALT normale	17.04	AST normale	36.6	ALP normale	14.32	BT normale	3	CK-MB normale	4.45	13.7	Hb normale	42	156	Plaquette normale	7.15	3.68	2.65	0.39	5.4	0.42	0.01
>=60 Years	Male	No Healthcare professional	Yes	16.7	0.5	IgG >= 10	IgM <1	2.54	Normal	35.4	Urée normale	123.49	ALT anormale	45.47	AST anormale	68	ALP normale	18.66	BT normale	3	CK-MB normale	3.93	13.2	Hb normale	39.9	165	Plaquette normale	3.98	2.06	1.61	0.26	6.5	0.03	0.02
18 - 39 Years	Male	No Healthcare professional	No	2.9	0.9	IgG <10	IgM <1	2.58	Normal	24.7	Urée normale	14.6	ALT normale	27.4	AST normale	85.5	ALP normale	1.7	BT normale	3	CK-MB normale	5.36	15.1	Hb normale	46.1	296	Plaquette normale	4.96	1.29	1.75	0.66	16.8	0.25	0
40 - 59 Years	Male	No Healthcare professional	No	9.7	0.4	IgG <10	IgM <1	2.35	Normal	29.6	Urée normale	25.8	ALT normale	31.5	AST normale	101.2	ALP normale	0.9	BT normale	3.57	CK-MB normale	4.67	14.1	Hb normale	43.2	191	Plaquette normale	4.33	2.36	1.45	0.42	9.8	0.09	0.01
40 - 59 Years	Male	No Healthcare professional	No	11.1	1.6	IgG >= 10	IgM >= 10	2.8	Normal	24.3	Urée normale	60.01	ALT anormale	48.57	AST anormale	55.4	ALP normale	17.95	BT normale	4.03	CK-MB normale	4.89	12.3	Hb bas	38.7	254	Plaquette normale	6.56	3.26	2.67	0.43	6.5	0.19	0.01
40 - 59 Years	Female	Healthcare professional	No	3.9	0.8	IgG <10	IgM <1	3.79	Normal	26.8	Urée normale	13.4	ALT normale	22.9	AST normale	69.4	ALP normale	0.3	BT normale	6.17	CK-MB normale	5.26	15.1	Hb normale	46.7	199	Plaquette normale	5.23	2.64	2.09	0.33	6.4	0.16	0.01
40 - 59 Years	Male	Healthcare professional	Yes	0	0.4	IgG <10	IgM <1	1.48	Normal	14.4	Urée normale	16.4	ALT normale	54	AST anormale	154.9	ALP anormale	0.7	BT normale	3	CK-MB normale	3.05	8.7	Hb bas	26.5	46	Plaquette anormale	1.81	0.96	0.54	0.26	14.1	0.04	0.01
18 - 39 Years	Male	Healthcare professional	No	21.7	0.9	IgG >= 10	IgM <1	2.47	Normal	21.8	Urée normale	8.5	ALT normale	18.5	AST normale	78	ALP normale	0.2	BT normale	3	CK-MB normale	4.66	12.5	Hb normale	38.7	258	Plaquette normale	7.39	2.05	3.79	0.63	8.5	0.9	0.02
>=60 Years	Male	No Healthcare professional	Yes	0.9	0.4	IgG <10	IgM <1	1.95	Normal	16	Urée normale	162.05	ALT anormale	23.01	AST normale	26.1	ALP normale	23.19	BT anormale	3	CK-MB normale	4.25	12.9	Hb normale	39.1	225	Plaquette normale	5.37	3.02	1.66	0.43	8	0.2	0.06
>=60 Years	Male	Healthcare professional	Yes	5.9	0.1	IgG <10	IgM <1	3.05	Normal	29.4	Urée normale	57.28	ALT anormale	30.86	AST normale	42.7	ALP normale	8.17	BT normale	3	CK-MB normale	4.66	14.2	Hb normale	43	349	Plaquette normale	8.6	4.53	2.79	0.58	6.8	0.67	0.03
>=60 Years	Male	No Healthcare professional	No	4.8	0.6	IgG <10	IgM <1	1.92	Normal	21.1	Urée normale	14	ALT normale	19.3	AST normale	99.7	ALP normale	0.7	BT normale	3	CK-MB normale	4.92	15.1	Hb normale	47	219	Plaquette normale	5.3	2.18	2.76	0.29	5.4	0.06	0.01
40 - 59 Years	Male	No Healthcare professional	Yes	1.3	0.9	IgG <10	IgM <1	2.12	Normal	20.5	Urée normale	17.3	ALT normale	22.8	AST normale	91	ALP normale	1.2	BT normale	3	CK-MB normale	5.02	16.1	Hb normale	48.6	302	Plaquette normale	6.29	3.16	2.42	0.64	10.1	0.06	0.01
>=60 Years	Male	Healthcare professional	No	2.3	0.8	IgG <10	IgM <1	2.14	Normal	23.5	Urée normale	34.25	ALT normale	32.77	AST normale	59.9	ALP normale	9.4	BT normale	3	CK-MB normale	5.68	17.2	Hb normale	54.2	173	Plaquette normale	5.06	1.74	2.78	0.44	8.7	0.08	0.02
40 - 59 Years	Female	Healthcare professional	No	35.7	0.3	IgG >= 10	IgM <1	2.71	Normal	26.3	Urée normale	47.16	ALT anormale	45.88	AST anormale	65.4	ALP normale	21.92	BT anormale	3.09	CK-MB normale	5.12	1.52	Hb bas	47.1	178	Plaquette normale	6.4	2.25	3.08	0.54	8.5	0.49	0.04
18 - 39 Years	Male	No Healthcare professional	No	3.7	0.4	IgG <10	IgM <1	2.52	Normal	24.9	Urée normale	19.9	ALT normale	19.5	AST normale	101.1	ALP normale	1	BT normale	3	CK-MB normale	4.38	14.1	Hb normale	40.7	196	Plaquette normale	7.07	4.07	2.41	0.47	6.6	0.11	0.1
>=60 Years	Male	No Healthcare professional	Yes	2.4	0.5	IgG <10	IgM <1	2.35	Normal	20.5	Urée normale	18.6	ALT normale	29.1	AST normale	125.7	ALP anormale	0.4	BT normale	3	CK-MB normale	4.77	12.8	Hb normale	40.9	293	Plaquette normale	4.72	1.81	2.51	0.36	7.7	0.03	0.01
18 - 39 Years	Male	Healthcare professional	No	9.6	1.1	IgG <10	IgM >= 10	3.31	Normal	26.8	Urée normale	16.6	ALT normale	25.2	AST normale	50.3	ALP normale	0.9	BT normale	3	CK-MB normale	5.23	15.7	Hb normale	49.5	121	Plaquette anormale	5.24	2.27	2.47	0.46	8.8	0.03	0.01
>=60 Years	Male	No Healthcare professional	No	14.9	1.3	IgG >= 10	IgM >= 10	2.43	Normal	34.5	Urée normale	12.1	ALT normale	24	AST normale	105	ALP normale	0.4	BT normale	4.03	CK-MB normale	5.01	14.9	Hb normale	45	243	Plaquette normale	4.5	1.12	2.6	0.47	10.4	0.29	0.02
18 - 39 Years	Male	No Healthcare professional	No	1.9	0.1	IgG <10	IgM <1	3.97	Normal	22.9	Urée normale	24.2	ALT normale	20.6	AST normale	47.3	ALP normale	0.3	BT normale	3.11	CK-MB normale	3.93	11.4	Hb bas	34.3	107	Plaquette anormale	4.51	1.26	2.04	0.43	9.6	0.75	0.03
40 - 59 Years	Male	Healthcare professional	Yes	3.8	1.2	IgG <10	IgM >= 10	2.96	Normal	20	Urée normale	19.8	ALT normale	27.5	AST normale	68.3	ALP normale	0.7	BT normale	3	CK-MB normale	3.47	11.2	Hb bas	34.1	248	Plaquette normale	8.67	3.68	3.7	0.93	10.7	0.34	0.02
40 - 59 Years	Male	Healthcare professional	No	25.4	0.3	IgG >= 10	IgM <1	3.24	Normal	27.5	Urée normale	16.6	ALT normale	24.2	AST normale	57.3	ALP normale	0.6	BT normale	3	CK-MB normale	5.85	16.3	Hb normale	51.1	161	Plaquette normale	5.31	2.86	1.89	0.36	6.7	0.19	0.01
>=60 Years	Female	Healthcare professional	No	4.3	2.7	IgG <10	IgM >= 10	2.62	Normal	24.9	Urée normale	13.7	ALT normale	23.8	AST normale	28.3	ALP normale	0.3	BT normale	3.16	CK-MB normale	6.76	15.2	Hb normale	49.1	114	Plaquette anormale	6.35	3.92	1.85	0.51	8	0.05	0.02
18 - 39 Years	Female	No Healthcare professional	No	0	1.8	IgG <10	IgM >= 10	2.98	Normal	23.9	Urée normale	13	ALT normale	24.8	AST normale	43.6	ALP normale	1.1	BT normale	3	CK-MB normale	5.08	13.7	Hb normale	45.9	272	Plaquette normale	3.1	1.63	1.11	0.27	8.7	0.08	0.01
18 - 39 Years	Female	No Healthcare professional	No	41.9	0.4	IgG >= 10	IgM <1	2.97	Normal	29.6	Urée normale	20.8	ALT normale	27.2	AST normale	49.1	ALP normale	0.5	BT normale	3	CK-MB normale	5.33	14.1	Hb normale	44.1	240	Plaquette normale	4.53	2.4	1.78	0.3	6.7	0.03	0.02
>=60 Years	Male	No Healthcare professional	Yes	0.4	0.3	IgG <10	IgM <1	1.83	Normal	23.2	Urée normale	7.95	ALT normale	26.12	AST normale	70.2	ALP normale	9.77	BT normale	3	CK-MB normale	4.98	13.5	Hb normale	41.8	271	Plaquette normale	5.36	1.64	3.07	57.3	9.4	0.13	0.02
18 - 39 Years	Male	No Healthcare professional	No	7.1	0.5	IgG <10	IgM <1	2.52	Normal	17.4	Urée normale	11.5	ALT normale	22.1	AST normale	45.1	ALP normale	0.6	BT normale	3	CK-MB normale	4.74	12.1	Hb bas	38.7	236	Plaquette anormale	496	1.87	2.41	0.55	11	0.12	0.01
>=60 Years	Male	No Healthcare professional	Yes	7.1	0.9	IgG <10	IgM <1	3.09	Normal	20	Urée normale	18	ALT normale	22	AST normale	92.1	ALP normale	0.6	BT normale	3	CK-MB normale	4.02	11.6	Hb bas	36.7	240	Plaquette normale	6.19	3.33	2.15	0.52	8.4	0.18	0.01
>=60 Years	Female	No Healthcare professional	Yes	17.9	0.7	IgG >= 10	IgM <1	2.79	Normal	17.4	Urée normale	12.1	ALT normale	15.2	AST normale	42	ALP normale	0.3	BT normale	3	CK-MB normale	4.56	12.4	Hb normale	38.2	318	Plaquette normale	4.54	1.79	2.26	0.33	7.2	0.13	0.03
18 - 39 Years	Male	No Healthcare professional	No	13.4	0.5	IgG >= 10	IgM <1	3.09	Normal	15.4	Urée normale	10	ALT normale	25.1	AST normale	37	ALP normale	0.7	BT normale	3	CK-MB normale	3.29	9.6	Hb bas	30.1	94	Plaquette anormale	3.42	1.65	1.34	0.33	9.6	0.1	0
40 - 59 Years	Male	No Healthcare professional	Yes	4.5	1.7	IgG <10	IgM >= 10	2.03	Normal	21.9	Urée normale	22.41	ALT normale	35.52	AST normale	48.6	ALP normale	30.44	BT anormale	3	CK-MB normale	5.27	15.1	Hb normale	48.7	159	Plaquette normale	6.24	2.54	2.67	0.4	6.4	0.61	0.02
40 - 59 Years	Male	No Healthcare professional	Yes	6.6	0.3	IgG <10	IgM <1	1.75	Normal	29.9	Urée normale	15.7	ALT normale	30.4	AST normale	27.1	ALP normale	0.5	BT normale	3.23	CK-MB normale	3.37	9.8	Hb bas	31.6	147	Plaquette anormale	3.49	1.95	1.71	0.25	6.4	0.02	0.01
40 - 59 Years	Female	Healthcare professional	No	21.6	0.8	IgG >= 10	IgM <1	3.36	Normal	22.4	Urée normale	23	ALT normale	32.2	AST normale	39	ALP normale	0.9	BT normale	7.18	CK-MB anormale	5.29	13.6	Hb normale	42.2	202	Plaquette normale	5.09	1.83	2.25	0.61	12	0.38	0.02
40 - 59 Years	Female	Healthcare professional	No	4.9	0.5	IgG <10	IgM <1	3.85	Normal	23.1	Urée normale	22.63	ALT normale	33.82	AST normale	50.3	ALP normale	10.61	BT normale	3	CK-MB normale	4.22	14.2	Hb normale	41.5	158	Plaquette normale	7.13	2.34	3.55	0.45	6.3	0.76	0.03
>=60 Years	Male	No Healthcare professional	Yes	27.8	0.9	IgG >= 10	IgM <1	2.53	Normal	16.7	Urée normale	16.1	ALT normale	16.1	AST normale	67.3	ALP normale	0.5	BT normale	3	CK-MB normale	4.6	12.2	Hb bas	38.6	440	Plaquette normale	6.01	2.53	3.09	0.29	4.8	0.04	0.01
>=60 Years	Male	No Healthcare professional	Yes	2.3	0.5	IgG <10	IgM <1	3.19	Normal	24.9	Urée normale	7.9	ALT normale	13.9	AST normale	49.2	ALP normale	0.5	BT normale	3	CK-MB normale	4.43	10.1	Hb bas	31.5	113	Plaquette anormale	3.43	1.59	1.31	0.47	13.6	0.06	0
18 - 39 Years	Male	Healthcare professional	No	33.9	1.6	IgG >= 10	IgM >= 10	3.4	Normal	18.2	Urée normale	12.4	ALT normale	17.2	AST normale	25.1	ALP normale	0.8	BT normale	3	CK-MB normale	4.13	11.1	Hb bas	34.2	238	Plaquette normale	5.55	2.85	2.1	0.37	6.6	0.21	0.02
40 - 59 Years	Male	No Healthcare professional	No	11.9	3.9	IgG >= 10	IgM >= 10	3.58	Normal	20.8	Urée normale	19.9	ALT normale	17.9	AST normale	39.3	ALP normale	0.3	BT normale	3.58	CK-MB normale	3.61	12	Hb bas	36.3	189	Plaquette normale	4.87	1.73	2.7	0.33	6.8	0.1	0.01
>=60 Years	Male	No Healthcare professional	Yes	5.3	1.4	IgG <10	IgM >= 10	1.74	Normal	20.3	Urée normale	14.5	ALT normale	16.1	AST normale	87	ALP normale	0.4	BT normale	3	CK-MB normale	4.03	11.09	Hb bas	35.1	245	Plaquette normale	6.55	3.67	2.34	0.34	5.2	0.18	0.02
40 - 59 Years	Male	No Healthcare professional	No	0	0.9	IgG <10	IgM <1	3.62	Normal	15.1	Urée normale	10.6	ALT normale	17	AST normale	19.4	ALP normale	0.2	BT normale	3	CK-MB normale	4.58	11.7	Hb bas	36.4	24	Plaquette anormale	7.34	3.43	3.14	0.57	7.7	0.18	0.02
40 - 59 Years	Male	No Healthcare professional	No	7.6	1.4	IgG <10	IgM >= 10	2.63	Normal	31.2	Urée normale	11.8	ALT normale	18.8	AST normale	49.3	ALP normale	1	BT normale	3	CK-MB normale	4.32	13.3	Hb normale	39.8	139	Plaquette anormale	3.45	1.53	1.37	0.45	13.1	0.09	0.01
>=60 Years	Male	No Healthcare professional	Yes	9.8	0.7	IgG <10	IgM <1	3.73	Normal	20.8	Urée normale	44.7	ALT anormale	107.1	AST anormale	69.2	ALP normale	1.1	BT normale	3	CK-MB normale	3.51	13	Hb normale	37	205	Plaquette normale	8.05	4.57	2.79	0.61	7.6	0.06	0.02
>=60 Years	Male	No Healthcare professional	Yes	30.7	0.9	IgG >= 10	IgM <1	2.95	Normal	19.4	Urée normale	24.19	ALT normale	25.83	AST normale	60.3	ALP normale	8.11	BT normale	4.74	CK-MB normale	3.71	11.9	Hb bas	36.6	237	Plaquette normale	4.17	2.07	1.65	0.35	8.4	0.09	0.01
>=60 Years	Male	No Healthcare professional	No	3.8	1.3	IgG <10	IgM >= 10	3.16	Normal	27.8	Urée normale	14.8	ALT normale	17	AST normale	54.2	ALP normale	0.5	BT normale	3	CK-MB normale	4.52	12.9	Hb normale	39.8	285	Plaquette normale	6.91	3.59	2.87	0.32	4.6	0.12	0.01
40 - 59 Years	Female	No Healthcare professional	Yes	17.7	0.4	IgG >= 10	IgM <1	1.52	Normal	21.3	Urée normale	18.3	ALT normale	36.9	AST normale	59.4	ALP normale	0.4	BT normale	3	CK-MB normale	4.11	14.5	Hb normale	41	201	Plaquette normale	7.29	4.72	1.77	0.6	8.2	0.19	0.01
18 - 39 Years	Male	No Healthcare professional	Yes	14.1	0.2	IgG >= 10	IgM <1	4.49	abnormal	23.6	Urée normale	28.4	ALT normale	3.3	AST normale	78	ALP normale	1.3	BT normale	3	CK-MB normale	3.84	12.2	Hb bas	34.8	228	Plaquette normale	6.72	3.3	2.63	0.55	8.2	0.22	0.02
18 - 39 Years	Male	No Healthcare professional	No	1.9	0.8	IgG <10	IgM <1	3.58	Normal	20.5	Urée normale	15.1	ALT normale	22.1	AST normale	71.2	ALP normale	22.1	BT anormale	3.5	CK-MB normale	4.14	12.3	Hb bas	37.6	234	Plaquette normale	4.27	1.93	2	0.18	4.1	0.15	0.01
>=60 Years	Male	No Healthcare professional	Yes	1.2	0.7	IgG <10	IgM <1	2.62	Normal	18.2	Urée normale	11.8	ALT normale	13.9	AST normale	38.2	ALP normale	0.4	BT normale	3	CK-MB normale	4.48	12.5	Hb normale	38.4	289	Plaquette normale	8.33	3.23	3.62	0.33	4	1.12	0.03
40 - 59 Years	Male	No Healthcare professional	No	42.7	0.4	IgG >= 10	IgM <1	2.71	Normal	24.3	Urée normale	21.56	ALT normale	29.91	AST normale	31.4	ALP normale	11.37	BT normale	3	CK-MB normale	4.62	12.2	Hb bas	37.3	222	Plaquette normale	4.72	2.41	1.31	0.64	13.6	0.35	0.01
>=60 Years	Female	No Healthcare professional	No	1.2	2.3	IgG <10	IgM >= 10	3.08	Normal	24.2	Urée normale	18.8	ALT normale	16.4	AST normale	70.6	ALP normale	0.8	BT normale	3	CK-MB normale	3.7	11.7	Hb normale	34.1	119	Plaquette anormale	6.16	3.11	41.1	0.28	4.6	0.23	0.01
>=60 Years	Male	No Healthcare professional	No	0	1.7	IgG <10	IgM >= 10	1.39	Normal	15.9	Urée normale	11.9	ALT normale	17.4	AST normale	62	ALP normale	1.3	BT normale	3	CK-MB normale	4.09	12.5	Hb normale	37	248	Plaquette normale	7.24	2.8	3.38	0.62	8.5	0.43	0.01
18 - 39 Years	Male	No Healthcare professional	No	5.5	0.6	IgG <10	IgM <1	2.91	Normal	24.2	Urée normale	28.5	ALT normale	21.2	AST normale	65.2	ALP normale	0.8	BT normale	3	CK-MB normale	4.13	12.5	Hb normale	37.4	355	Plaquette normale	7.87	3.19	4.24	0.29	3.7	0.13	0.02
>=60 Years	Female	No Healthcare professional	No	3.7	0.7	IgG <10	IgM <1	1.95	Normal	18.2	Urée normale	10.2	ALT normale	15.3	AST normale	48	ALP normale	0.3	BT normale	3	CK-MB normale	4.19	11.7	Hb normale	35.2	270	Plaquette anormale	61.2	2.46	3.94	0.36	5.2	0.15	0.01
40 - 59 Years	Male	Healthcare professional	No	1.4	0.5	IgG <10	IgM <1	3.24	Normal	25.2	Urée normale	15.8	ALT normale	21.8	AST normale	69.2	ALP normale	1.4	BT normale	3.22	CK-MB normale	5.38	12.7	Hb normale	39.3	141	Plaquette anormale	5.73	4.46	0.75	0.45	7.9	0.06	0.01
>=60 Years	Male	Healthcare professional	Yes	19.9	0.6	IgG >= 10	IgM <1	1.24	Normal	21.7	Urée normale	38.72	ALT normale	66.65	AST anormale	60.1	ALP normale	25.7	BT anormale	3	CK-MB normale	3.96	14	Hb normale	40.7	304	Plaquette normale	4.57	1.09	3.15	0.23	5.1	0.08	0.02
>=60 Years	Male	No Healthcare professional	Yes	2.8	0.8	IgG <10	IgM <1	3.62	Normal	26.5	Urée normale	19.1	ALT normale	17.9	AST normale	54.3	ALP normale	0.4	BT normale	3	CK-MB normale	4.79	13.8	Hb normale	40.7	259	Plaquette normale	7.57	5.63	1.54	0.24	3.2	0.15	0.01
>=60 Years	Male	No Healthcare professional	Yes	0.9	0.9	IgG <10	IgM <1	3.81	Normal	22.6	Urée normale	21.64	ALT normale	33.9	AST normale	61.5	ALP normale	11.49	BT normale	3	CK-MB normale	5.24	14.5	Hb normale	44.2	222	Plaquette normale	7.2	3.8	2.66	0.65	9	0.08	0.01
40 - 59 Years	Female	No Healthcare professional	Yes	10.75	0.6	IgG >= 10	IgM <1	3.7	Normal	26.2	Urée normale	59.9	ALT anormale	121.45	AST anormale	39.3	ALP normale	0.3	BT normale	3	CK-MB normale	3.61	13.1	Hb normale	39.2	168	Plaquette normale	5.74	3.36	1.49	0.59	10.2	0.29	0.01
18 - 39 Years	Female	No Healthcare professional	No	0.9	0.8	IgG <10	IgM <1	2.61	Normal	19.6	Urée normale	22.05	ALT normale	31.46	AST normale	63.2	ALP normale	7.95	BT normale	3	CK-MB normale	3.81	11.6	Hb normale	35.4	362	Plaquette normale	8.48	4.06	3.39	0.95	11.2	0.05	0.03
40 - 59 Years	Male	No Healthcare professional	No	1.35	0.9	IgG <10	IgM <1	2.33	Normal	20.5	Urée normale	11.4	ALT normale	17.4	AST normale	100.6	ALP normale	0.2	BT normale	3	CK-MB normale	4.16	10.7	Hb bas	33.4	181	Plaquette normale	4.6	2.02	2.07	0.32	6.9	0.18	0.01
40 - 59 Years	Male	Healthcare professional	No	0	1.2	IgG <10	IgM >= 10	4.28	abnormal	32.2	Urée normale	5	ALT normale	29.77	AST normale	57.3	ALP normale	20.53	BT anormale	3	CK-MB normale	4.19	12.1	Hb bas	37.5	135	Plaquette anormale	4.63	2	1.74	0.38	8.1	0.49	0.02
40 - 59 Years	Male	Healthcare professional	Yes	5.8	0.8	IgG <10	IgM <1	3.07	Normal	22.6	Urée normale	40.14	ALT anormale	50.63	AST anormale	40.1	ALP normale	28.59	BT anormale	3	CK-MB normale	4.56	13.1	Hb normale	39.6	180	Plaquette normale	5.54	2.92	2.04	0.43	7.7	0.14	0.01
40 - 59 Years	Female	Healthcare professional	No	16.9	0.6	IgG >= 10	IgM <1	2.89	Normal	33.2	Urée normale	11.2	ALT normale	20	AST normale	43	ALP normale	0.6	BT normale	3.96	CK-MB normale	3.72	11.1	Hb normale	33.1	148	Plaquette anormale	5.06	3.09	1.43	0.37	7.4	0.16	0.01
18 - 39 Years	Female	Healthcare professional	No	2.65	0.5	IgG <10	IgM <1	1.56	Normal	20.5	Urée normale	15.1	ALT normale	16.8	AST normale	92.1	ALP normale	0.2	BT normale	3	CK-MB normale	3.96	10.6	Hb normale	30.3	97	Plaquette anormale	3.82	1.93	1.56	0.27	7	0.04	0.02
18 - 39 Years	Male	No Healthcare professional	No	1.85	0.4	IgG <10	IgM <1	3.18	Normal	30.2	Urée normale	14.19	ALT normale	28.68	AST normale	47.9	ALP normale	10.9	BT normale	3	CK-MB normale	4.6	9.5	Hb bas	31.6	531	Plaquette normale	7.03	2.72	2.95	0.47	6.7	0.86	0.03
>=60 Years	Male	No Healthcare professional	No	6.45	0.4	IgG <10	IgM <1	2.22	Normal	23.1	Urée normale	25.1	ALT normale	25	AST normale	37	ALP normale	0.7	BT normale	3	CK-MB normale	6.05	13.6	Hb normale	44.6	178	Plaquette normale	5.04	1.49	2.62	0.49	9.8	0.43	0.01
40 - 59 Years	Male	No Healthcare professional	No	3.1	2.9	IgG <10	IgM >= 10	2.74	Normal	19	Urée normale	12.3	ALT normale	17.7	AST normale	65.3	ALP normale	0.1	BT normale	3	CK-MB normale	4.38	10.8	Hb bas	33.8	325	Plaquette anormale	12.16	6.85	4.51	0.63	5.2	0.15	0.02
40 - 59 Years	Male	No Healthcare professional	Yes	5.45	0.8	IgG <10	IgM <1	0.84	Normal	11.2	Urée normale	17.2	ALT normale	22.5	AST normale	87.2	ALP normale	0.7	BT normale	3	CK-MB normale	4.68	13.1	Hb normale	40.9	190	Plaquette normale	5.39	2.4	2.26	0.52	9.6	0.17	0.04
40 - 59 Years	Female	No Healthcare professional	Yes	3.9	1.9	IgG <10	IgM >= 10	2.05	Normal	23.9	Urée normale	18.99	ALT normale	32.31	AST normale	65.1	ALP normale	13.42	BT normale	3	CK-MB normale	4.32	12.7	Hb normale	37.5	246	Plaquette normale	5.92	2.21	2.94	0.6	10.2	0.15	0.02
40 - 59 Years	Male	No Healthcare professional	No	3.95	0.3	IgG <10	IgM <1	2.38	Normal	18.5	Urée normale	11.9	ALT normale	19.9	AST normale	45.3	ALP normale	0.4	BT normale	3	CK-MB normale	4.81	11.5	Hb bas	37.2	335	Plaquette anormale	608	2.16	3.25	0.47	7.7	0.19	0.01
18 - 39 Years	Male	No Healthcare professional	Yes	0.75	0.9	IgG <10	IgM <1	3.3	Normal	24.4	Urée normale	12.6	ALT normale	18.5	AST normale	78.2	ALP normale	0.8	BT normale	3	CK-MB normale	4.58	13.5	Hb normale	41	230	Plaquette normale	6.09	2.47	2.84	0.62	10.1	0.15	0.01
40 - 59 Years	Male	Healthcare professional	No	17.35	0.2	IgG >= 10	IgM <1	1.83	Normal	21.8	Urée normale	12.28	ALT normale	23.86	AST normale	5	ALP normale	17.72	BT normale	3	CK-MB normale	5.06	13.7	Hb normale	44.2	133	Plaquette anormale	6.36	2.65	2.42	0.59	9.2	0.67	0.03
18 - 39 Years	Female	Healthcare professional	No	2.55	0.8	IgG <10	IgM <1	1.49	Normal	23.4	Urée normale	10.7	ALT normale	15.7	AST normale	76.3	ALP normale	0.4	BT normale	3	CK-MB normale	4.19	13.2	Hb normale	40.5	187	Plaquette normale	6.21	2.88	2.61	0.5	8.1	0.2	0.02
18 - 39 Years	Male	Healthcare professional	No	6.45	1.8	IgG <10	IgM >= 10	0.78	Normal	24.6	Urée normale	14.66	ALT normale	22.64	AST normale	32.9	ALP normale	14.3	BT normale	3	CK-MB normale	5.6	15.6	Hb normale	49.4	209	Plaquette normale	5.28	2.19	2.34	0.64	12.2	0.1	0.01
40 - 59 Years	Male	No Healthcare professional	No	0	8.6	IgG <10	IgM >= 10	1.27	Normal	16.6	Urée normale	11.65	ALT normale	23	AST normale	24.8	ALP normale	5.05	BT normale	3	CK-MB normale	5.15	13.7	Hb normale	43.5	211	Plaquette normale	5.8	3.29	1.81	0.52	9	0.15	0.03
>=60 Years	Female	No Healthcare professional	No	17.6	0.3	IgG >= 10	IgM <1	2.16	Normal	26.8	Urée normale	18.4	ALT normale	22.7	AST normale	56.3	ALP normale	0.6	BT normale	3	CK-MB normale	5.15	14.1	Hb normale	43.8	132	Plaquette anormale	4.88	2.36	1.38	0.79	16.2	0.35	0
40 - 59 Years	Male	No Healthcare professional	No	3.6	0.6	IgG <10	IgM <1	2.43	Normal	18.5	Urée normale	10.21	ALT normale	15.21	AST normale	48.6	ALP normale	8.3	BT normale	3	CK-MB normale	0.72	12.5	Hb normale	7.1	167	Plaquette normale	6.42	2.66	2.72	0.76	11.8	0.27	0.01
40 - 59 Years	Male	Healthcare professional	No	19.1	0.6	IgG >= 10	IgM <1	1.59	Normal	20.1	Urée normale	11.42	ALT normale	36.73	AST normale	24.8	ALP normale	9.65	BT normale	3	CK-MB normale	3.73	11.9	Hb bas	37.1	196	Plaquette normale	5.5	3.27	1.78	0.37	6.7	0.07	0.01
40 - 59 Years	Female	No Healthcare professional	Yes	4.3	1.9	IgG <10	IgM >= 10	1.85	Normal	18.4	Urée normale	11.44	ALT normale	17.62	AST normale	43.3	ALP normale	8.66	BT normale	3	CK-MB normale	4.69	13.4	Hb normale	42.2	237	Plaquette normale	4.78	2.89	1.47	0.22	4.5	0.18	0.02
>=60 Years	Male	No Healthcare professional	Yes	2.5	0.9	IgG <10	IgM <1	1.32	Normal	19.3	Urée normale	11.13	ALT normale	14.24	AST normale	36.7	ALP normale	6.74	BT normale	3	CK-MB normale	4.63	11.6	Hb bas	37.2	391	Plaquette normale	5.84	3.67	1.66	0.37	6.3	0.12	0.02
18 - 39 Years	Male	No Healthcare professional	No	41.4	2.8	IgG >= 10	IgM >= 10	3.23	Normal	21.8	Urée normale	16.8	ALT normale	23.6	AST normale	62.1	ALP normale	0.3	BT normale	3	CK-MB normale	4.89	13.5	Hb normale	41.9	207	Plaquette normale	4.5	1.79	1.94	0.3	6.6	0.45	0.02
>=60 Years	Male	No Healthcare professional	No	15.8	0.9	IgG >= 10	IgM <1	1.51	Normal	12.1	Urée normale	20.64	ALT normale	20.02	AST normale	42.8	ALP normale	13.05	BT normale	3	CK-MB normale	4.42	13.8	Hb normale	40.7	128	Plaquette anormale	4	2.21	1.4	0.33	8.3	0.05	0.01
>=60 Years	Male	No Healthcare professional	Yes	0	0.7	IgG <10	IgM <1	1.29	Normal	12.4	Urée normale	7.59	ALT normale	9.52	AST normale	22.4	ALP normale	5.97	BT normale	3	CK-MB normale	4.04	12	Hb bas	36.3	189	Plaquette normale	4.89	1.82	2.53	0.41	8.3	0.12	0.01
18 - 39 Years	Male	No Healthcare professional	No	31.4	1.6	IgG >= 10	IgM >= 10	1.45	Normal	15	Urée normale	9.23	ALT normale	13.7	AST normale	64.4	ALP normale	5.91	BT normale	3	CK-MB normale	4.7	10.2	Hb bas	32	197	Plaquette normale	5.54	2.88	1.83	0.65	11.7	0.14	0.01
40 - 59 Years	Male	No Healthcare professional	No	3.7	0.9	IgG <10	IgM <1	2.22	Normal	16.9	Urée normale	36.64	ALT normale	64.97	AST anormale	44.2	ALP normale	41.95	BT anormale	3	CK-MB normale	4.27	13	Hb normale	39.5	239	Plaquette normale	6.37	3.76	1.73	0.76	11.9	0.11	0.01
40 - 59 Years	Female	Healthcare professional	No	2.7	2.3	IgG <10	IgM >= 10	4.87	abnormal	20.8	Urée normale	17.7	ALT normale	29	AST normale	86	ALP normale	0.4	BT normale	3	CK-MB normale	3.9	11	Hb normale	11	197	Plaquette normale	6.14	2.91	2.63	0.39	6.3	0.2	0.01
18 - 39 Years	Male	No Healthcare professional	No	0	0.3	IgG <10	IgM <1	4.22	abnormal	46.3	Urée anormale	30.51	ALT normale	32.3	AST normale	54.6	ALP normale	52.16	BT anormale	3	CK-MB normale	3.73	11.4	Hb bas	32.9	127	Plaquette anormale	4.21	2.55	1.15	0.14	3.4	0.37	0
40 - 59 Years	Male	No Healthcare professional	Yes	13.5	0.2	IgG >= 10	IgM <1	2.88	Normal	13.3	Urée normale	20.6	ALT normale	19.7	AST normale	37.3	ALP normale	0.6	BT normale	3	CK-MB normale	4.14	12.3	Hb bas	36.8	252	Plaquette normale	8.42	3.5	3.8	0.6	7.1	0.51	0.01
>=60 Years	Male	No Healthcare professional	No	3.8	1.8	IgG <10	IgM >= 10	2.77	Normal	20.8	Urée normale	18.4	ALT normale	16.2	AST normale	27.1	ALP normale	0.1	BT normale	3	CK-MB normale	4.71	12.2	Hb bas	38	304	Plaquette normale	9.07	3.91	3.54	0.58	6.4	1.02	0.02
>=60 Years	Male	No Healthcare professional	Yes	22.3	0.7	IgG >= 10	IgM <1	3.08	Normal	24.1	Urée normale	28.49	ALT normale	46.22	AST anormale	48.4	ALP normale	2.4	BT normale	3	CK-MB normale	4.81	13.5	Hb normale	41.4	259	Plaquette normale	4.46	1.58	2.44	0.18	4	0.25	0.01
>=60 Years	Male	No Healthcare professional	Yes	5.8	7.2	IgG <10	IgM >= 10	3.44	Normal	29.5	Urée normale	35.56	ALT normale	34.84	AST normale	54.8	ALP normale	36.25	BT anormale	3	CK-MB normale	4.18	13.1	Hb normale	39.8	327	Plaquette normale	6	3.08	2.02	0.38	6.3	0.5	0.02
>=60 Years	Female	No Healthcare professional	Yes	0	0.2	IgG <10	IgM <1	1.82	Normal	19.5	Urée normale	10.1	ALT normale	18.7	AST normale	87.1	ALP normale	0.4	BT normale	3	CK-MB normale	5.23	15	Hb normale	44.6	223	Plaquette normale	5.09	2.29	2.31	0.31	6.1	0.17	0.01
40 - 59 Years	Male	No Healthcare professional	No	1.7	0.3	IgG <10	IgM <1	3.06	Normal	16.4	Urée normale	8.1	ALT normale	15.4	AST normale	87	ALP normale	0.2	BT normale	3	CK-MB normale	3.78	11.9	Hb bas	35.2	253	Plaquette normale	7.99	3.1	4.31	0.37	4.6	0.19	0.02
18 - 39 Years	Female	No Healthcare professional	No	3.5	2.2	IgG <10	IgM >= 10	1.85	Normal	17.3	Urée normale	20.93	ALT normale	39.59	AST normale	155.5	ALP anormale	47.09	BT anormale	3.12	CK-MB normale	4.74	13	Hb normale	40.3	161	Plaquette normale	3.58	1.6	1.42	0.35	9.8	0.2	0.01
18 - 39 Years	Female	No Healthcare professional	No	32.5	1.1	IgG >= 10	IgM >= 10	4.62	abnormal	21.9	Urée normale	16.97	ALT normale	88.89	AST anormale	26.2	ALP normale	63.05	BT anormale	4.59	CK-MB normale	4.23	10.8	Hb normale	34.1	193	Plaquette normale	5.66	3.07	1.9	0.62	11	0.06	0.01
40 - 59 Years	Male	No Healthcare professional	No	1.8	0.5	IgG <10	IgM <1	2.97	Normal	20.5	Urée normale	12.3	ALT normale	34.12	AST normale	18.2	ALP normale	0.2	BT normale	3	CK-MB normale	4.01	11.6	Hb bas	35.4	241	Plaquette normale	5.04	2.22	2.14	0.43	8.6	0.24	0.01
40 - 59 Years	Male	No Healthcare professional	No	0	1	IgG <10	IgM >= 10	2.98	Normal	20.3	Urée normale	23.7	ALT normale	22.3	AST normale	50.2	ALP normale	0.4	BT normale	3	CK-MB normale	3.42	11	Hb bas	31.9	299	Plaquette normale	4.04	1.93	1.79	0.22	5.5	0.09	0.01
40 - 59 Years	Male	No Healthcare professional	No	1.8	1	IgG <10	IgM >= 10	2.06	Normal	18.2	Urée normale	16.6	ALT normale	21.4	AST normale	66.2	ALP normale	0.6	BT normale	3	CK-MB normale	3.62	8.9	Hb bas	27.5	228	Plaquette normale	5.02	2.68	1.5	0.3	5.9	0.52	0.02
18 - 39 Years	Male	No Healthcare professional	No	11.3	0.4	IgG >= 10	IgM <1	2.72	Normal	23.7	Urée normale	13.8	ALT normale	21	AST normale	51	ALP normale	0.3	BT normale	3	CK-MB normale	4.73	12.4	Hb bas	37.4	334	Plaquette normale	8.05	4.31	2.87	0.6	7.4	0.26	0.01
40 - 59 Years	Male	Healthcare professional	Yes	0	0.1	IgG <10	IgM <1	2.67	Normal	21.2	Urée normale	19.48	ALT normale	29.75	AST normale	79.1	ALP normale	33.24	BT anormale	3	CK-MB normale	4.36	11.8	Hb bas	35.4	126	Plaquette anormale	4.27	2.19	1.78	0.14	3.2	0.16	0
40 - 59 Years	Male	No Healthcare professional	No	3.3	0.9	IgG <10	IgM <1	2.94	Normal	23.4	Urée normale	13.7	ALT normale	18.7	AST normale	59.5	ALP normale	0.6	BT normale	3	CK-MB normale	4.69	15.6	Hb normale	47	65	Plaquette anormale	7.18	47.9	34	6.2	0.45	11.4	0.5
>=60 Years	Male	No Healthcare professional	No	6.7	1.8	IgG <10	IgM >= 10	2.31	Normal	25.7	Urée normale	25.8	ALT normale	21.8	AST normale	44	ALP normale	0.3	BT normale	3	CK-MB normale	4.95	11.8	Hb bas	37.5	237	Plaquette normale	7.13	3.13	3.43	0.36	5.1	0.2	0.36
>=60 Years	Male	No Healthcare professional	No	3.7	4.7	IgG <10	IgM >= 10	2.34	Normal	39.4	Urée normale	38.95	ALT normale	42.9	AST anormale	53.8	ALP normale	15.35	BT normale	3	CK-MB normale	4.31	11.4	Hb bas	34.6	340	Plaquette normale	5.25	1.78	1.33	0.48	9.1	1.6	0.06
40 - 59 Years	Male	No Healthcare professional	No	21.7	1.8	IgG >= 10	IgM >= 10	3.72	Normal	25.5	Urée normale	19.3	ALT normale	24.2	AST normale	68.6	ALP normale	0.9	BT normale	3	CK-MB normale	4.7	13.6	Hb normale	40.7	136	Plaquette anormale	4.4	1.85	1.77	0.32	7.2	0.45	0.01
>=60 Years	Male	No Healthcare professional	Yes	1.1	0.8	IgG <10	IgM <1	4.2	abnormal	26	Urée normale	27.9	ALT normale	60	AST anormale	23.2	ALP normale	0.5	BT normale	22.86	CK-MB anormale	5.34	16.13	Hb normale	48.6	4	Plaquette anormale	7.98	50.5	39.5	5.8	0.46	3.8	0.4
18 - 39 Years	Male	No Healthcare professional	No	13.2	1.1	IgG >= 10	IgM >= 10	3.95	Normal	27.3	Urée normale	7.8	ALT normale	22.8	AST normale	37.2	ALP normale	0.6	BT normale	3	CK-MB normale	4.22	12.4	Hb bas	38.4	209	Plaquette normale	5.86	3.05	2.4	0.29	4.9	0.1	0.02
40 - 59 Years	Male	Healthcare professional	No	7.1	6.2	IgG <10	IgM >= 10	1.9	Normal	20.6	Urée normale	24.64	ALT normale	32.15	AST normale	33.6	ALP normale	25.16	BT anormale	3	CK-MB normale	4.38	11	Hb bas	34.5	131	Plaquette anormale	5.08	1.87	2.24	0.3	6	0.64	0.03
>=60 Years	Male	Healthcare professional	Yes	4.2	0.3	IgG <10	IgM <1	3.34	Normal	16.4	Urée normale	16.4	ALT normale	12.6	AST normale	36.5	ALP normale	0.2	BT normale	3	CK-MB normale	4.19	12.8	Hb normale	38.1	315	Plaquette anormale	18.96	13.77	3.75	1.33	7	0.09	0.02
40 - 59 Years	Female	No Healthcare professional	Yes	27.6	0.9	IgG >= 10	IgM <1	3.59	Normal	28.8	Urée normale	12.3	ALT normale	19.8	AST normale	47.9	ALP normale	1.8	BT normale	3	CK-MB normale	5.33	14.3	Hb normale	45.8	227	Plaquette normale	8.31	2.54	4.5	1.03	12.4	0.22	0.02
>=60 Years	Male	No Healthcare professional	No	1.5	0.3	IgG <10	IgM <1	2.72	Normal	20.3	Urée normale	21.6	ALT normale	24.3	AST normale	45.1	ALP normale	0.6	BT normale	3	CK-MB normale	4.68	12.6	Hb normale	38.7	254	Plaquette normale	6.81	2.78	3.27	0.6	8.8	0.14	0.02
>=60 Years	Male	No Healthcare professional	No	14.3	0.7	IgG >= 10	IgM <1	3.43	Normal	29.9	Urée normale	10.7	ALT normale	26.5	AST normale	53.8	ALP normale	0.1	BT normale	3	CK-MB normale	2.64	7.7	Hb bas	23.7	260	Plaquette normale	4.36	2.55	1.19	0.56	12.9	0.05	0.01
40 - 59 Years	Male	No Healthcare professional	Yes	1.9	0.3	IgG <10	IgM <1	3.33	Normal	17.7	Urée normale	14.5	ALT normale	22.3	AST normale	59.9	ALP normale	0.4	BT normale	3	CK-MB normale	4.03	11.9	Hb bas	34.9	314	Plaquette normale	6.32	3.95	2.07	0.25	3.9	0.03	0.02
18 - 39 Years	Male	Healthcare professional	Yes	34.8	0.9	IgG >= 10	IgM <1	4.81	abnormal	27	Urée normale	34.7	ALT normale	37.4	AST normale	36.5	ALP normale	0.5	BT normale	5.42	CK-MB normale	5.34	12.6	Hb normale	39.4	142	Plaquette anormale	4.6	2.22	1.86	0.37	8	0.14	0.01
18 - 39 Years	Male	No Healthcare professional	No	4.9	0.8	IgG <10	IgM <1	2.91	Normal	22.4	Urée normale	17.5	ALT normale	29.8	AST normale	69.5	ALP normale	0.2	BT normale	3.9	CK-MB normale	4.85	13.6	Hb normale	42.9	126	Plaquette anormale	4.72	1.89	2.29	0.37	7.9	0.15	0.02
40 - 59 Years	Female	No Healthcare professional	Yes	4.7	0.1	IgG <10	IgM <1	4.82	abnormal	26	Urée normale	22.3	ALT normale	23.9	AST normale	54.5	ALP normale	1.2	BT normale	3	CK-MB normale	4.64	15.6	Hb normale	44.9	273	Plaquette normale	5.36	2.86	1.75	0.26	4.9	0.47	0.02
>=60 Years	Male	No Healthcare professional	Yes	41.7	0.5	IgG >= 10	IgM <1	2.38	Normal	33.7	Urée normale	18.38	ALT normale	24.47	AST normale	58.2	ALP normale	48.21	BT anormale	3	CK-MB normale	4.88	13.4	Hb normale	41.1	201	Plaquette normale	5.88	3.24	2.19	0.34	5.8	0.09	0.02
40 - 59 Years		No Healthcare professional	No	10.9	1.8	IgG >= 10	IgM >= 10	2.34	Normal	24.2	Urée normale	15.9	ALT normale	23.9	AST normale	35	ALP normale	0.4	BT normale	3	CK-MB normale	4.56	13	Hb normale	39.7	159	Plaquette normale	5.33	2.69	1.99	0.56	10.5	0.07	0.02
40 - 59 Years	Male	No Healthcare professional	No	7.8	0.9	IgG <10	IgM <1	2.42	Normal	16.9	Urée normale	28.7	ALT normale	73.3	AST anormale	58.1	ALP normale	1.4	BT normale	3	CK-MB normale	3.61	12.1	Hb bas	34.5	61	Plaquette anormale	4.03	1.29	2	0.69	17.2	0.04	0.01
40 - 59 Years	Male	No Healthcare professional	Yes	0	1.4	IgG <10	IgM >= 10	2.22	Normal	26	Urée normale	24.9	ALT normale	20.4	AST normale	10.9	ALP normale	1	BT normale	3	CK-MB normale	4.85	13.9	Hb normale	41.9	260	Plaquette normale	6.59	3.12	2.88	0.4	6.1	0.17	0.02
>=60 Years	Male	Healthcare professional	Yes	23.5	0.2	IgG >= 10	IgM <1	3.1	Normal	19.8	Urée normale	12	ALT normale	18.1	AST normale	18	ALP normale	1.2	BT normale	3	CK-MB normale	4.84	14.5	Hb normale	41.6	212	Plaquette normale	5.39	42.1	45.3	5.4	5.4	6.9	0.3
18 - 39 Years	Male	Healthcare professional	No	11.2	0.9	IgG >= 10	IgM <1	1.42	Normal	18.5	Urée normale	18.1	ALT normale	23.7	AST normale	41.7	ALP normale	1.4	BT normale	3	CK-MB normale	4.34	13.7	Hb normale	40	359	Plaquette normale	5.94	3.44	1.95	0.46	7.8	0.07	0.02
>=60 Years	Male	Healthcare professional	Yes	1.8	0.2	IgG <10	IgM <1	2.52	Normal	22.4	Urée normale	17.3	ALT normale	27	AST normale	14.4	ALP normale	2.6	BT normale	3	CK-MB normale	4.48	15.4	Hb normale	44.4	270	Plaquette normale	5.09	2.53	2.08	0.32	0.32	0.13	0.03
>=60 Years	Male	No Healthcare professional	Yes	14.8	0.5	IgG >= 10	IgM <1	2.8	Normal	32.6	Urée normale	26.2	ALT normale	25.78	AST normale	37.1	ALP normale	7.42	BT normale	3	CK-MB normale	4.61	13.9	Hb normale	42.4	232	Plaquette normale	6.91	3.99	2.27	0.54	7.8	0.1	0.01
>=60 Years	Male	Healthcare professional	Yes	3.9	1.8	IgG <10	IgM >= 10	2.8	Normal	20	Urée normale	17.2	ALT normale	22.5	AST normale	12.9	ALP normale	0.7	BT normale	3	CK-MB normale	4.65	13.5	Hb normale	40.9	333	Plaquette normale	9.13	4.72	3.26	0.98	10.7	0.15	0.02
40 - 59 Years	Male	No Healthcare professional	No	34.8	0.3	IgG >= 10	IgM <1	2.57	Normal	17.4	Urée normale	40.5	ALT anormale	30.8	AST normale	11.6	ALP normale	0.5	BT normale	3	CK-MB normale	4.91	14.7	Hb normale	44.1	247	Plaquette normale	6.2	2.76	2.32	0.88	14.2	0.22	0.02
40 - 59 Years	Male	Healthcare professional	Yes	10.6	0.8	IgG >= 10	IgM <1	3.13	Normal	16.2	Urée normale	31.2	ALT normale	22.8	AST normale	28.2	ALP normale	0.7	BT normale	3	CK-MB normale	3.28	10.4	Hb bas	31.1	83	Plaquette anormale	7	3.52	2.77	0.69	9.9	0.01	0.01
>=60 Years	Female	No Healthcare professional	Yes	9.7	0.2	IgG <10	IgM <1	2.74	Normal	19.8	Urée normale	6.2	ALT normale	15.2	AST normale	18.8	ALP normale	1.1	BT normale	3	CK-MB normale	4.17	13.1	Hb normale	38	207	Plaquette normale	5.28	2.02	2.88	0.25	4.8	0.11	0.3
18 - 39 Years	Male	Healthcare professional	No	12.8	0.4	IgG >= 10	IgM <1	3.61	Normal	19.6	Urée normale	13.2	ALT normale	20.9	AST normale	16.1	ALP normale	0.3	BT normale	0.3	CK-MB normale	3.82	12.5	Hb normale	37.7	167	Plaquette normale	3.77	1.65	1.37	0.31	8.2	0.44	0
>=60 Years	Male	No Healthcare professional	Yes	21.7	1.3	IgG >= 10	IgM >= 10	3.07	Normal	15.7	Urée normale	10.7	ALT normale	19.2	AST normale	54.5	ALP normale	0.2	BT normale	3	CK-MB normale	4.2	8.1	Hb bas	27.9	229	Plaquette normale	6.16	2.77	2.9	0.41	6.6	0.06	0.02
40 - 59 Years	Male	No Healthcare professional	No	0.5	0.9	IgG <10	IgM <1	2.1	Normal	25.8	Urée normale	24.32	ALT normale	15.04	AST normale	55.4	ALP normale	30.28	BT anormale	3	CK-MB normale	4.25	12	Hb bas	38.1	202	Plaquette normale	4.73	1.31	2.82	0.37	7.8	0.21	0.02
40 - 59 Years	Male	No Healthcare professional	No	11.7	0.3	IgG >= 10	IgM <1	1.95	Normal	32	Urée normale	16.88	ALT normale	28.64	AST normale	49.1	ALP normale	45.05	BT anormale	3	CK-MB normale	4.69	12.7	Hb normale	39.9	286	Plaquette normale	5.89	3.52	1.9	0.34	5.8	0.12	0.01
40 - 59 Years	Male	No Healthcare professional	No	20.9	0.7	IgG >= 10	IgM <1	2.28	Normal	24.9	Urée normale	12.23	ALT normale	24.38	AST normale	50	ALP normale	16.19	BT normale	3	CK-MB normale	4.78	10.7	Hb bas	34.6	196	Plaquette normale	4.36	1.73	2.14	0.33	7.5	0.15	0.01
40 - 59 Years	Male	Healthcare professional	No	10.2	0.6	IgG >= 10	IgM <1	1.98	Normal	19.8	Urée normale	42.69	ALT anormale	77.51	AST anormale	33.8	ALP normale	37.27	BT anormale	3	CK-MB normale	3.29	10.2	Hb bas	31.9	288	Plaquette normale	6.14	2.52	2.57	0.63	10.2	0.41	0.01
40 - 59 Years	Male	No Healthcare professional	No	0.8	5.2	IgG <10	IgM >= 10	2.68	Normal	20.3	Urée normale	13.3	ALT normale	20.5	AST normale	203.8	ALP anormale	0.6	BT normale	3	CK-MB normale	3.94	13	Hb normale	37.7	239	Plaquette normale	6.29	2.34	2.59	0.84	13.4	0.5	0.02
40 - 59 Years	Male	Healthcare professional	Yes	0	0.3	IgG <10	IgM <1	2.7	Normal	17.7	Urée normale	13.5	ALT normale	15.5	AST normale	57.9	ALP normale	0.3	BT normale	3	CK-MB normale	4.71	13.5	Hb normale	41.5	221	Plaquette normale	5.25	1.96	2.66	0.46	8.8	0.15	0.02
>=60 Years	Male	No Healthcare professional	No	16.95	1.4	IgG >= 10	IgM >= 10	1.67	Normal	18	Urée normale	17.2	ALT normale	25.5	AST normale	50.8	ALP normale	0.2	BT normale	3	CK-MB normale	3.89	11.7	Hb bas	35.4	181	Plaquette normale	7.9	2.51	4.74	0.47	5.9	0.15	0.03
40 - 59 Years	Male	Healthcare professional	Yes	0	0.7	IgG <10	IgM <1	2.9	Normal	16.2	Urée normale	12.4	ALT normale	17.9	AST normale	39.6	ALP normale	0.7	BT normale	3	CK-MB normale	4.2	10.1	Hb bas	32.8	122	Plaquette anormale	3.89	2.06	1.38	0.29	7.5	0.15	0.01
>=60 Years	Female	No Healthcare professional	Yes	6.2	0.8	IgG <10	IgM <1	2.09	Normal	14.4	Urée normale	17.7	ALT normale	22.8	AST normale	50.1	ALP normale	0.5	BT normale	3	CK-MB normale	3.61	10.2	Hb bas	30.5	191	Plaquette normale	4.61	1.54	2.39	0.4	8.7	0.28	0
>=60 Years	Male	No Healthcare professional	Yes	1.35	0.2	IgG <10	IgM <1	3.8	Normal	27.3	Urée normale	20.7	ALT normale	26.3	AST normale	51	ALP normale	0.3	BT normale	3	CK-MB normale	4.03	12.5	Hb normale	38.2	226	Plaquette normale	5.86	2.07	2.72	0.57	9.7	0.49	0.01
>=60 Years	Male	Healthcare professional	Yes	2.45	0.3	IgG <10	IgM <1	3.09	Normal	20.5	Urée normale	15.9	ALT normale	20.8	AST normale	67.4	ALP normale	0.3	BT normale	3	CK-MB normale	4.03	12.4	Hb bas	38.2	186	Plaquette normale	4.35	42.1	45.9	9	0.39	2.8	0.2
18 - 39 Years	Male	Healthcare professional	No	5.75	0.5	IgG <10	IgM <1	2.52	Normal	18.2	Urée normale	12.9	ALT normale	15.8	AST normale	63.1	ALP normale	0.5	BT normale	3	CK-MB normale	4.13	12.8	Hb normale	38.8	183	Plaquette normale	6.48	2.33	3.21	0.48	7.4	0.45	0.01
40 - 59 Years	Female	No Healthcare professional	No	1.4	0.4	IgG <10	IgM <1	2.2	Normal	19.3	Urée normale	9.2	ALT normale	14.3	AST normale	59.3	ALP normale	0.4	BT normale	3	CK-MB normale	3.87	10.8	Hb normale	33	140	Plaquette anormale	8.61	44	44	0.58	6.7	1.39	0.03
>=60 Years	Male	No Healthcare professional	No	2.65	0.7	IgG <10	IgM <1	1.53	Normal	19	Urée normale	12.4	ALT normale	18.3	AST normale	45.8	ALP normale	0.5	BT normale	3	CK-MB normale	4.74	13	Hb normale	39.4	523	Plaquette anormale	11.47	6.34	3.7	0.56	4.9	0.85	0.02
40 - 59 Years	Male	Healthcare professional	No	7.65	0.1	IgG <10	IgM <1	3.25	Normal	21.6	Urée normale	12.8	ALT normale	26	AST normale	39.7	ALP normale	1.1	BT normale	3	CK-MB normale	4.95	12.8	Hb normale	39.5	209	Plaquette normale	5.76	2.33	2.29	0.54	9.3	0.58	0.02
>=60 Years	Male	No Healthcare professional	Yes	0.8	0.3	IgG <10	IgM <1	4.04	abnormal	21.3	Urée normale	25.1	ALT normale	33.7	AST normale	2.1	ALP normale	0.5	BT normale	5	CK-MB normale	4.15	13.6	Hb normale	40.1	238	Plaquette normale	4.18	2.46	1.48	0.2	4.9	0.03	0.01
>=60 Years	Male	No Healthcare professional	No	0.4	0.1	IgG <10	IgM <1	2.53	Normal	15.7	Urée normale	13.4	ALT normale	21.6	AST normale	42.6	ALP normale	0.3	BT normale	3	CK-MB normale	4.24	96	Hb normale	30.8	222	Plaquette normale	6.79	3.8	2.38	0.48	7.1	0.12	0.01
40 - 59 Years	Male	No Healthcare professional	Yes	0.9	0.5	IgG <10	IgM <1	2.49	Normal	17.2	Urée normale	15.1	ALT normale	13.8	AST normale	49.1	ALP normale	0.6	BT normale	3	CK-MB normale	4.99	11.6	Hb bas	37	344	Plaquette normale	7.79	3.47	3.15	0.42	5.4	0.74	0.01
18 - 39 Years	Male	Healthcare professional	No	8.7	0.3	IgG <10	IgM <1	2.2	Normal	12.8	Urée normale	7.9	ALT normale	15.6	AST normale	34.3	ALP normale	0.3	BT normale	3	CK-MB normale	3.65	10.7	Hb bas	31.9	221	Plaquette normale	6.11	1.88	3.62	0.51	8.3	0.08	0.02
18 - 39 Years	Male	Healthcare professional	No	2.35	0.5	IgG <10	IgM <1	2.95	Normal	21.1	Urée normale	13.4	ALT normale	16.9	AST normale	31.7	ALP normale	0.3	BT normale	3	CK-MB normale	4.06	12.2	Hb bas	36.8	319	Plaquette normale	6.9	2.45	3.39	0.48	6.9	0.57	0.01
>=60 Years	Male	No Healthcare professional	No	0.8	3.9	IgG <10	IgM >= 10	3.16	Normal	19.8	Urée normale	14.03	ALT normale	18.8	AST normale	46.4	ALP normale	0.5	BT normale	3	CK-MB normale	5.61	16.2	Hb normale	49.7	214	Plaquette normale	4.8	2.09	2.27	0.24	4.9	0.19	0.01
40 - 59 Years	Male	Healthcare professional	No	5.9	1.8	IgG <10	IgM >= 10	3.55	Normal	18.5	Urée normale	18.8	ALT normale	14.7	AST normale	33.4	ALP normale	0.3	BT normale	3	CK-MB normale	4.91	13.8	Hb normale	42.1	200	Plaquette normale	7.53	4.86	2.26	0.37	4.9	0.02	0.02
>=60 Years	Male	Healthcare professional	No	10.35	0.3	IgG >= 10	IgM <1	1.44	Normal	19	Urée normale	73.4	ALT anormale	63.7	AST anormale	31.6	ALP normale	0.4	BT normale	3	CK-MB normale	4.02	14	Hb normale	42.3	34	Plaquette anormale	4.84	2.03	2.12	0.45	9.3	0.22	0.02
40 - 59 Years	Male	Healthcare professional	No	8.65	0.1	IgG <10	IgM <1	3.51	Normal	16.9	Urée normale	17.4	ALT normale	28.6	AST normale	51.2	ALP normale	1.5	BT normale	3.36	CK-MB normale	4.49	15.2	Hb normale	44.3	209	Plaquette normale	8.31	4.66	3.01	0.35	4.2	0.27	0.02
>=60 Years	Male	Healthcare professional	No	0.6	0.6	IgG <10	IgM <1	2.81	Normal	19.5	Urée normale	29.2	ALT normale	33.1	AST normale	44.2	ALP normale	0.4	BT normale	3	CK-MB normale	4.22	11.1	Hb bas	33.9	180	Plaquette normale	6.81	3.1	2.64	7.6	0.52	0.53	0.02
40 - 59 Years	Male	No Healthcare professional	No	0	0.9	IgG <10	IgM <1	2.81	Normal	19	Urée normale	11.2	ALT normale	19.2	AST normale	54.1	ALP normale	0.3	BT normale	3	CK-MB normale	4.07	12.4	Hb bas	36.8	339	Plaquette normale	5.89	2.68	2.51	0.31	5.3	0.38	0.01
>=60 Years	Female	No Healthcare professional	Yes	0.85	0.6	IgG <10	IgM <1	3.06	Normal	21.6	Urée normale	17.2	ALT normale	23.7	AST normale	46.1	ALP normale	0.8	BT normale	3	CK-MB normale	4.83	14.4	Hb normale	43.9	212	Plaquette normale	4.78	2.29	2.09	0.3	6.3	0.09	0.01
18 - 39 Years	Female	No Healthcare professional	No	11.6	0.8	IgG >= 10	IgM <1	3.49	Normal	23.7	Urée normale	18.3	ALT normale	22.5	AST normale	85.6	ALP normale	0.5	BT normale	3	CK-MB normale	4.7	12.4	Hb normale	40	271	Plaquette normale	4.95	1.97	2.27	0.5	10.2	0.2	0.01
>=60 Years	Male	Healthcare professional	No	6.45	0.3	IgG <10	IgM <1	4	Normal	19	Urée normale	8.2	ALT normale	15	AST normale	45	ALP normale	0.6	BT normale	3	CK-MB normale	4.33	12.6	Hb normale	36.6	207	Plaquette normale	4.76	1.84	2.44	0.37	7.8	0.1	0.01
40 - 59 Years	Female	Healthcare professional	No	2.4	0.5	IgG <10	IgM <1	2.71	Normal	19.8	Urée normale	8.3	ALT normale	14.1	AST normale	60.5	ALP normale	0.4	BT normale	3	CK-MB normale	3.96	11.7	Hb normale	35.5	211	Plaquette normale	5.31	2.12	2.66	0.41	7.7	0.11	0.01
18 - 39 Years	Male	No Healthcare professional	No	2.7	0.2	IgG <10	IgM <1	2.11	Normal	19.5	Urée normale	6.4	ALT normale	14.9	AST normale	82	ALP normale	0.4	BT normale	3	CK-MB normale	0.4	12.4	Hb bas	39.8	195	Plaquette normale	5.06	2.01	2.25	0.68	13.5	0.1	0.02
>=60 Years	Male	No Healthcare professional	Yes	0.35	0.5	IgG <10	IgM <1	3.42	Normal	16.7	Urée normale	12	ALT normale	14.7	AST normale	125.4	ALP anormale	0.1	BT normale	3	CK-MB normale	4.17	11.7	Hb bas	35.9	231	Plaquette normale	9.75	3.39	5.52	0.53	5.4	0.29	0.02
40 - 59 Years	Male	No Healthcare professional	No	13.3	0.2	IgG >= 10	IgM <1	3.84	Normal	33.2	Urée normale	17.3	ALT normale	34.3	AST normale	67.5	ALP normale	1.8	BT normale	3	CK-MB normale	4.28	13	Hb normale	37.4	237	Plaquette normale	8.99	3.42	4.72	0.65	7.2	0.17	0.03
40 - 59 Years	Male	Healthcare professional	Yes	0	0.8	IgG <10	IgM <1	2.11	Normal	24.9	Urée normale	19.2	ALT normale	22.3	AST normale	36.2	ALP normale	0.7	BT normale	3	CK-MB normale	4.12	12.2	Hb bas	37.1	186	Plaquette normale	6.62	3.42	2.63	0.46	6.9	0.1	0.01
>=60 Years	Female	No Healthcare professional	Yes	2.4	0.5	IgG <10	IgM <1	2.52	Normal	16.9	Urée normale	11.8	ALT normale	17.7	AST normale	49.8	ALP normale	0.3	BT normale	3	CK-MB normale	4.52	10.3	Hb bas	33.1	184	Plaquette normale	5.52	2.61	2.46	0.33	5.9	0.11	0.01
>=60 Years	Male	No Healthcare professional	No	1.45	1.6	IgG <10	IgM >= 10	2.19	Normal	20.5	Urée normale	11.6	ALT normale	19.1	AST normale	44.1	ALP normale	0.4	BT normale	3	CK-MB normale	4.61	12.4	Hb bas	38.8	274	Plaquette normale	4.65	2.32	1.66	0.44	9.4	0.22	0.01
40 - 59 Years	Female	No Healthcare professional	Yes	34.7	1.4	IgG >= 10	IgM >= 10	2.71	Normal	17.4	Urée normale	12.8	ALT normale	21.3	AST normale	63.1	ALP normale	0.5	BT normale	3	CK-MB normale	4.86	10.7	Hb normale	35.6	161	Plaquette normale	5.15	2.71	1.94	0.42	8.2	0.07	0.01
40 - 59 Years	Male	No Healthcare professional	Yes	3.3	0.7	IgG <10	IgM <1	2.05	Normal	24.4	Urée normale	49.5	ALT anormale	27.4	AST normale	88	ALP normale	0.5	BT normale	3	CK-MB normale	4.94	15.4	Hb normale	47.1	286	Plaquette normale	3.89	1.18	2.45	0.13	3.4	0.11	0.02
40 - 59 Years	Female	No Healthcare professional	Yes	1.4	0.5	IgG <10	IgM <1	6.17	abnormal	20.5	Urée normale	13.5	ALT normale	19	AST normale	169.1	ALP anormale	0.6	BT normale	3	CK-MB normale	4.65	13	Hb normale	41.5	283	Plaquette normale	7.05	2.63	3.26	0.4	44	0.7	0.02
>=60 Years	Male	No Healthcare professional	Yes	2.2	0.7	IgG <10	IgM <1	2.1	Normal	14.9	Urée normale	9.4	ALT normale	17.5	AST normale	63.9	ALP normale	1	BT normale	3	CK-MB normale	4.21	9.1	Hb bas	29.7	328	Plaquette normale	3.54	1.36	1.72	0.38	10.8	0.06	0.02
18 - 39 Years	Male	Healthcare professional	No	4.3	0.3	IgG <10	IgM <1	2.29	Normal	24.2	Urée normale	14.1	ALT normale	17.1	AST normale	66.6	ALP normale	0.4	BT normale	3	CK-MB normale	5.16	12.9	Hb normale	41.2	192	Plaquette normale	5.56	2.95	2.12	0.39	7.1	0.09	0.01
>=60 Years	Male	No Healthcare professional	Yes	2.1	0.8	IgG <10	IgM <1	2.55	Normal	34.3	Urée normale	12.8	ALT normale	17.7	AST normale	37.9	ALP normale	0.2	BT normale	3	CK-MB normale	4.63	14.6	Hb normale	43.5	320	Plaquette normale	6.14	55.6	36.8	5.8	0.36	1.4	0.4
40 - 59 Years	Male	No Healthcare professional	Yes	16.8	0.9	IgG >= 10	IgM <1	2.5	Normal	18.2	Urée normale	7.2	ALT normale	13.7	AST normale	108.9	ALP anormale	0.4	BT normale	3	CK-MB normale	4.61	12.7	Hb normale	39.2	276	Plaquette normale	7.41	45.6	49.4	3.8	0.28	1	0.2
>=60 Years	Female	No Healthcare professional	Yes	12.7	7.3	IgG >= 10	IgM >= 10	1.88	Normal	29.1	Urée normale	14.5	ALT normale	22.1	AST normale	57	ALP normale	1.1	BT normale	3	CK-MB normale	4.88	15.5	Hb normale	45.6	152	Plaquette normale	5	29.1	61.3	6.2	0.31	3.1	0.3
18 - 39 Years	Female	No Healthcare professional	No	24.6	1.7	IgG >= 10	IgM >= 10	1.86	Normal	23.1	Urée normale	24.7	ALT normale	24.6	AST normale	55.2	ALP normale	0.7	BT normale	3	CK-MB normale	4.07	12.2	Hb normale	36	223	Plaquette normale	5.27	3.02	1.86	0.3	5.7	0.8	0.01
>=60 Years	Female	Healthcare professional	Yes	4.2	0.9	IgG <10	IgM <1	2.67	Normal	24.9	Urée normale	11.7	ALT normale	19.1	AST normale	48.9	ALP normale	0.5	BT normale	3	CK-MB normale	5.66	16.4	Hb normale	50.2	274	Plaquette normale	4.87	2.16	2.27	0.31	6.4	0.12	0.01
>=60 Years	Male	No Healthcare professional	Yes	3.7	0.6	IgG <10	IgM <1	3.17	Normal	29.1	Urée normale	25.3	ALT normale	34.44	AST normale	58.2	ALP normale	22.72	BT anormale	3	CK-MB normale	4.77	14.3	Hb normale	45.4	131	Plaquette anormale	5.59	2.57	2.67	0.26	4.7	0.07	0.02
18 - 39 Years	Male	No Healthcare professional	No	23.5	0.9	IgG >= 10	IgM <1	2.93	Normal	23.1	Urée normale	21.1	ALT normale	36.27	AST normale	63.1	ALP normale	1.3	BT normale	3	CK-MB normale	4.01	13.3	Hb normale	39.2	174	Plaquette normale	5.26	2.89	1.77	0.2	3.8	0.38	0.02
18 - 39 Years	Male	No Healthcare professional	No	5.4	0.5	IgG <10	IgM <1	2.95	Normal	15.7	Urée normale	20.7	ALT normale	24	AST normale	59.3	ALP normale	0.4	BT normale	3	CK-MB normale	4.18	11.4	Hb bas	34.8	7	Plaquette anormale	7.09	2.01	3.67	0.9	12.7	0.45	0.06
18 - 39 Years	Male	No Healthcare professional	No	1.4	2.2	IgG <10	IgM >= 10	2.05	Normal	18	Urée normale	16.8	ALT normale	24.8	AST normale	45.8	ALP normale	0.7	BT normale	3	CK-MB normale	4.69	13.4	Hb normale	39.9	262	Plaquette normale	6.65	2.28	3.42	0.49	7.3	0.45	0.01
40 - 59 Years	Female	No Healthcare professional	Yes	22.8	0.2	IgG >= 10	IgM <1	2.94	Normal	21.1	Urée normale	26.9	ALT normale	33.7	AST normale	39.7	ALP normale	0.9	BT normale	3	CK-MB normale	3.71	11.9	Hb normale	36.2	273	Plaquette normale	4.62	2.08	1.93	0.5	10.9	0.11	0
>=60 Years	Male	Healthcare professional	Yes	3.6	0.5	IgG <10	IgM <1	1.97	Normal	28.9	Urée normale	49.63	ALT anormale	33.05	AST normale	39.9	ALP normale	13.33	BT normale	3	CK-MB normale	5.92	16.8	Hb normale	54.9	180	Plaquette normale	5.78	2.44	3.1	0.14	2.4	0.09	0.01
40 - 59 Years	Male	No Healthcare professional	No	2.4	0.6	IgG <10	IgM <1	2.24	Normal	32.9	Urée normale	52.45	ALT anormale	38.53	AST normale	63	ALP normale	15.79	BT normale	3	CK-MB normale	5.61	15.9	Hb normale	51.5	165	Plaquette normale	4.61	1.78	2.13	0.33	7.1	0.36	0.01
>=60 Years	Female	Healthcare professional	Yes	0	1.8	IgG <10	IgM >= 10	2.01	Normal	28.9	Urée normale	24.06	ALT normale	52.42	AST anormale	66.5	ALP normale	8.23	BT normale	3	CK-MB normale	4.22	10.9	Hb normale	33.3	125	Plaquette anormale	125	1.15	2.12	0.24	6.7	0.11	0.02
>=60 Years	Male	Healthcare professional	Yes	5.9	0.2	IgG <10	IgM <1	3.25	Normal	17.9	Urée normale	19.39	ALT normale	36.99	AST normale	95.4	ALP normale	11.06	BT normale	3	CK-MB normale	4.37	12	Hb bas	39.1	219	Plaquette normale	6.49	2.19	3.05	0.86	13.2	0.36	0.03
>=60 Years	Male	Healthcare professional	Yes	1.9	0.7	IgG <10	IgM <1	2.85	Normal	35.4	Urée normale	12.25	ALT normale	41.83	AST anormale	44.6	ALP normale	18.41	BT normale	3	CK-MB normale	4.33	12.7	Hb normale	40.1	311	Plaquette normale	5.08	1.46	2.17	0.55	10.9	0.84	0.06
18 - 39 Years	Male	No Healthcare professional	No	33.3	0.6	IgG >= 10	IgM <1	3.71	Normal	24.4	Urée normale	15.6	ALT normale	27.25	AST normale	55.9	ALP normale	9.62	BT normale	3	CK-MB normale	3.53	11.5	Hb bas	34.6	240	Plaquette normale	6.06	1.85	3.57	0.5	8.3	0.11	0.03
>=60 Years	Female	No Healthcare professional	Yes	4.9	2.7	IgG <10	IgM >= 10	3.39	Normal	29.1	Urée normale	15.25	ALT normale	35.11	AST normale	52.6	ALP normale	18.15	BT normale	3	CK-MB normale	3.81	13.4	Hb normale	41.3	256	Plaquette normale	6.03	2.11	2.95	0.52	8.6	0.43	0.02
40 - 59 Years	Male	No Healthcare professional	Yes	2.7	1.6	IgG <10	IgM >= 10	3.7	Normal	23.5	Urée normale	8.83	ALT normale	31.35	AST normale	84.8	ALP normale	15.51	BT normale	3	CK-MB normale	4.04	11.7	Hb bas	37.7	267	Plaquette normale	6.57	2.87	3.1	0.49	7.5	0.1	0.01
>=60 Years	Male	No Healthcare professional	No	9.1	0.4	IgG <10	IgM <1	4.11	abnormal	39.3	Urée normale	17.12	ALT normale	29.6	AST normale	71.9	ALP normale	17.07	BT normale	3	CK-MB normale	5.11	15.3	Hb normale	47.8	238	Plaquette normale	4.7	2.32	1.61	0.59	12.5	0.17	0.01
40 - 59 Years	Male	No Healthcare professional	No	20.2	0.7	IgG >= 10	IgM <1	3.71	Normal	26.8	Urée normale	11.95	ALT normale	40.85	AST anormale	102	ALP normale	13.57	BT normale	3	CK-MB normale	4.91	12.3	Hb bas	40.3	260	Plaquette normale	4.06	1.53	2.04	0.29	7.2	0.17	0.03
40 - 59 Years	Male	No Healthcare professional	No	3.2	0.9	IgG <10	IgM <1	3.88	Normal	23.4	Urée normale	5	ALT normale	35.37	AST normale	66.5	ALP normale	8.78	BT normale	3.04	CK-MB normale	3.1	9.1	Hb bas	29.9	208	Plaquette normale	4.09	1.15	1.76	0.45	11.1	0.7	0.03
>=60 Years	Male	No Healthcare professional	No	0.7	4.3	IgG <10	IgM >= 10	3.8	Normal	23	Urée normale	36.81	ALT normale	29.99	AST normale	46.6	ALP normale	15.06	BT normale	3	CK-MB normale	4.77	12.7	Hb normale	40	235	Plaquette normale	7.31	3.24	2.93	0.91	12.5	0.22	0.01
18 - 39 Years	Male	No Healthcare professional	No	0	1.8	IgG <10	IgM >= 10	1.93	Normal	23.3	Urée normale	11.12	ALT normale	20.22	AST normale	62.5	ALP normale	14.57	BT normale	3	CK-MB normale	4.3	12.3	Hb bas	38.2	308	Plaquette normale	5.49	2.16	2.7	0.51	9.2	0.11	0.01
>=60 Years	Male	No Healthcare professional	Yes	4.7	0.3	IgG <10	IgM <1	2.93	Normal	29.3	Urée normale	70.15	ALT anormale	111.66	AST anormale	52.6	ALP normale	7.74	BT normale	3	CK-MB normale	4.77	12	Hb bas	38.1	161	Plaquette normale	4.42	1.74	2.1	0.34	7.7	0.23	0.01
40 - 59 Years	Male	No Healthcare professional	No	16.4	0.6	IgG >= 10	IgM <1	3.71	Normal	26.8	Urée normale	11.95	ALT normale	40.85	AST anormale	102	ALP normale	13.57	BT normale	3	CK-MB normale	4.59	14.5	Hb normale	43.9	198	Plaquette normale	6.68	2.98	3.02	0.33	4.9	0.34	0.01
>=60 Years	Male	No Healthcare professional	No	0.8	2.7	IgG <10	IgM >= 10	2.12	Normal	32.1	Urée normale	18.53	ALT normale	55.18	AST anormale	42.4	ALP normale	12.67	BT normale	3	CK-MB normale	5.32	15.6	Hb normale	49.3	195	Plaquette normale	8.15	4.09	2.91	0.78	9.6	0.35	0.02
40 - 59 Years	Male	No Healthcare professional	No	31.8	0.9	IgG >= 10	IgM <1	1.04	Normal	41.1	Urée anormale	12.11	ALT normale	61.69	AST anormale	89.9	ALP normale	10.97	BT normale	3	CK-MB normale	4.57	13.3	Hb normale	41.1	104	Plaquette anormale	4.77	2.44	1.61	0.62	13	0.1	0
40 - 59 Years	Female	No Healthcare professional	No	0	0.6	IgG <10	IgM <1	2.06	Normal	22.1	Urée normale	5.38	ALT normale	22.92	AST normale	47.5	ALP normale	16.55	BT normale	3	CK-MB normale	6.36	15.8	Hb normale	49.5	278	Plaquette normale	6.74	3.27	3.07	0.32	4.8	0.07	0.01
18 - 39 Years	Male	No Healthcare professional	No	7.8	0.4	IgG <10	IgM <1	1.54	Normal	41.3	Urée anormale	24.22	ALT normale	36.82	AST normale	53.6	ALP normale	14.68	BT normale	3	CK-MB normale	4.81	15	Hb normale	46.7	238	Plaquette normale	5.94	2.76	2.44	0.42	7	0.3	0.02
18 - 39 Years	Female	No Healthcare professional	No	10.3	0.1	IgG >= 10	IgM <1	3.26	Normal	35.2	Urée normale	15.99	ALT normale	52.76	AST anormale	64.5	ALP normale	14.22	BT normale	3	CK-MB normale	5.12	12.7	Hb normale	40.1	177	Plaquette normale	5.41	2.62	2.32	0.38	7	0.07	0.02
>=60 Years	Male	No Healthcare professional	Yes	3.6	0.3	IgG <10	IgM <1	3.09	Normal	24	Urée normale	8.63	ALT normale	20.25	AST normale	51.4	ALP normale	16.8	BT normale	3.63	CK-MB normale	4.83	12.4	Hb bas	37.8	249	Plaquette normale	5.51	2.65	2.36	0.4	7.2	0.09	0.01
40 - 59 Years	Male	No Healthcare professional	No	12.5	0.9	IgG >= 10	IgM <1	3.12	Normal	27.7	Urée normale	28.54	ALT normale	38.48	AST normale	44.9	ALP normale	15.98	BT normale	3	CK-MB normale	4.01	11.5	Hb bas	36.3	190	Plaquette normale	6.98	3.63	2.65	0.59	8.5	0.1	0.01
18 - 39 Years	Female	No Healthcare professional	No	1.1	0.4	IgG <10	IgM <1	3.72	Normal	16.2	Urée normale	9.49	ALT normale	41.84	AST anormale	28.8	ALP normale	18.51	BT normale	3	CK-MB normale	5.05	14.8	Hb normale	47.2	163	Plaquette normale	7.83	2.31	3.43	0.72	9.2	1.33	0.04
18 - 39 Years	Male	Healthcare professional	Yes	2.7	0.5	IgG <10	IgM <1	2	Normal	18.8	Urée normale	14.15	ALT normale	31.38	AST normale	50.1	ALP normale	23.37	BT anormale	3	CK-MB normale	3.58	9.9	Hb bas	31.7	165	Plaquette normale	5.47	3	1.19	0.93	17	0.34	0.01
>=60 Years	Male	Healthcare professional	Yes	3.9	2.6	IgG <10	IgM >= 10	2.71	Normal	22.8	Urée normale	12.74	ALT normale	37.56	AST normale	31	ALP normale	16.19	BT normale	3	CK-MB normale	4.21	13.5	Hb normale	41	154	Plaquette normale	5.25	1.97	2.64	0.33	6.2	0.29	0.02
40 - 59 Years	Male	No Healthcare professional	No	1.6	0.5	IgG <10	IgM <1	2.57	Normal	18.8	Urée normale	10.7	ALT normale	88	AST anormale	80.6	ALP normale	14.53	BT normale	3	CK-MB normale	4.79	15.2	Hb normale	45.8	266	Plaquette normale	6.13	2.77	2.31	0.36	5.8	0.67	0.02
18 - 39 Years	Male	No Healthcare professional	No	21.1	2.6	IgG >= 10	IgM >= 10	3.12	Normal	21.2	Urée normale	140.05	ALT anormale	30.82	AST normale	100.1	ALP normale	25.04	BT anormale	3	CK-MB normale	3.91	10.5	Hb bas	34.1	158	Plaquette normale	5.97	1.91	3.47	0.38	6.4	0.2	0.01
>=60 Years	Female	No Healthcare professional	Yes	1.75	0.7	IgG <10	IgM <1	1.51	Normal	17.2	Urée normale	38.09	ALT normale	47.16	AST anormale	55.1	ALP normale	11.97	BT normale	3	CK-MB normale	5.13	12.9	Hb normale	41.2	325	Plaquette anormale	11.07	7.95	2.3	0.77	7	0.04	0.01
>=60 Years	Female	No Healthcare professional	No	11.85	0.9	IgG >= 10	IgM <1	2.44	Normal	30	Urée normale	13.78	ALT normale	25.52	AST normale	74.9	ALP normale	15.38	BT normale	3	CK-MB normale	5.35	15.1	Hb normale	47.7	174	Plaquette normale	5.56	2.87	2.23	0.41	7.4	0.04	0.01
>=60 Years	Female	Healthcare professional	Yes	2.4	0.8	IgG <10	IgM <1	3.07	Normal	21.6	Urée normale	14.06	ALT normale	26.99	AST normale	59	ALP normale	32.12	BT anormale	3	CK-MB normale	4.84	14.7	Hb normale	45.2	216	Plaquette normale	5.93	2.63	2.94	0.26	4.4	0.09	0.01
>=60 Years	Male	No Healthcare professional	No	2.45	0.4	IgG <10	IgM <1	1.63	Normal	24.2	Urée normale	17.04	ALT normale	39.85	AST normale	67.1	ALP normale	11.37	BT normale	3	CK-MB normale	5.67	12.4	Hb bas	42.2	315	Plaquette normale	7.99	3.51	3.81	0.55	6.9	0.1	0.02
>=60 Years	Female	No Healthcare professional	Yes	0.8	3.8	IgG <10	IgM >= 10	2.37	Normal	28.3	Urée normale	11.04	ALT normale	31.3	AST normale	45.1	ALP normale	10.22	BT normale	3	CK-MB normale	4.11	13.4	Hb normale	42.1	217	Plaquette normale	7.2	3.42	2.95	0.57	7.9	0.25	0.01
40 - 59 Years	Female	No Healthcare professional	No	0	0.8	IgG <10	IgM <1	1.78	Normal	30.2	Urée normale	24.93	ALT normale	35.89	AST normale	107.5	ALP anormale	13.8	BT normale	3	CK-MB normale	4.05	12.8	Hb normale	39.8	103	Plaquette anormale	5.97	1.95	2.14	1.04	17.4	0.8	0.04
18 - 39 Years	Male	Healthcare professional	No	5.2	0.7	IgG <10	IgM <1	1.51	Normal	18.9	Urée normale	5.84	ALT normale	29.08	AST normale	84.1	ALP normale	19.82	BT normale	3	CK-MB normale	3.66	10.1	Hb bas	31.4	191	Plaquette normale	4.41	1.75	2.23	0.31	7.1	0.11	0.01
>=60 Years	Male	Healthcare professional	Yes	22.8	0.2	IgG >= 10	IgM <1	3.01	Normal	31.9	Urée normale	15.82	ALT normale	27.34	AST normale	66.2	ALP normale	9.2	BT normale	3	CK-MB normale	4.25	15	Hb normale	44.8	218	Plaquette normale	4.84	1.86	2.56	0.16	3.3	0.24	0.02
40 - 59 Years	Male	No Healthcare professional	Yes	1.8	0.4	IgG <10	IgM <1	2.25	Normal	19	Urée normale	12.25	ALT normale	21.8	AST normale	34.8	ALP normale	11.35	BT normale	3	CK-MB normale	4	13.1	Hb normale	40.1	217	Plaquette normale	2.52	1.07	1.14	0.21	8.3	0.09	0.01
>=60 Years	Male	No Healthcare professional	Yes	10.4	0.2	IgG >= 10	IgM <1	1.84	Normal	27.3	Urée normale	17.44	ALT normale	29.46	AST normale	61	ALP normale	14.14	BT normale	3	CK-MB normale	3.74	11.7	Hb bas	36.3	142	Plaquette anormale	5.07	1.57	2.78	0.34	6.8	0.37	0.01
40 - 59 Years	Male	Healthcare professional	Yes	3.75	0.6	IgG <10	IgM <1	4.04	abnormal	31.3	Urée normale	5	ALT normale	31.28	AST normale	70.1	ALP normale	18.08	BT normale	3.64	CK-MB normale	4.86	13.8	Hb normale	43.1	120	Plaquette anormale	6.86	2.6	2.39	0.45	6.5	1.4	1.4
40 - 59 Years	Male	Healthcare professional	Yes	1.85	1.4	IgG <10	IgM >= 10	1.97	Normal	27.7	Urée normale	15.71	ALT normale	28.57	AST normale	87.9	ALP normale	7.97	BT normale	3	CK-MB normale	5.26	12.6	Hb normale	42.4	225	Plaquette normale	7.03	3.66	2.19	0.38	5.4	0.79	0.01
40 - 59 Years	Male	No Healthcare professional	Yes	1.25	0.5	IgG <10	IgM <1	3.69	Normal	30.2	Urée normale	24.86	ALT normale	36.67	AST normale	56.7	ALP normale	21.99	BT anormale	3.59	CK-MB normale	6.07	16.2	Hb normale	51.9	88	Plaquette anormale	4.77	2.34	1.98	0.38	8	0.06	0.01
>=60 Years	Female	No Healthcare professional	Yes	2.35	2.3	IgG <10	IgM >= 10	1.77	Normal	21.8	Urée normale	18.56	ALT normale	36.8	AST normale	81.8	ALP normale	10.19	BT normale	3	CK-MB normale	4.78	13.7	Hb normale	42.6	71	Plaquette anormale	4.18	1.79	1.84	0.29	6.9	0.23	0.03
>=60 Years	Female	No Healthcare professional	Yes	11.05	1.8	IgG >= 10	IgM >= 10	2.06	Normal	34.4	Urée normale	16.84	ALT normale	32.55	AST normale	83.9	ALP normale	9.54	BT normale	3	CK-MB normale	4.26	13.3	Hb normale	42.7	252	Plaquette normale	3.62	1.59	1.39	0.44	12.2	0.18	0.02
>=60 Years	Female	No Healthcare professional	Yes	3.65	1.1	IgG <10	IgM >= 10	3.76	Normal	22.9	Urée normale	31.6	ALT normale	17.1	AST normale	35	ALP normale	14.18	BT normale	3	CK-MB normale	5.75	16.9	Hb normale	52.1	179	Plaquette normale	6.74	3.06	2.55	0.76	11.3	0.36	0.01
18 - 39 Years	Male	No Healthcare professional	No	2.15	0.7	IgG <10	IgM <1	2.55	Normal	53.4	Urée anormale	21.94	ALT normale	47.95	AST anormale	149.5	ALP anormale	18.29	BT normale	3	CK-MB normale	5.02	14.2	Hb normale	43.1	163	Plaquette normale	4.87	2.79	1.3	0.4	8.3	0.37	0.01
>=60 Years	Male	No Healthcare professional	No	0.85	0.4	IgG <10	IgM <1	3	Normal	29.8	Urée normale	25.27	ALT normale	31.02	AST normale	71	ALP normale	8.83	BT normale	3	CK-MB normale	4.7	13.1	Hb normale	39.9	209	Plaquette normale	5.72	3.02	2.19	0.42	7.4	0.08	0.01
40 - 59 Years	Male	No Healthcare professional	No	1.4	0.9	IgG <10	IgM <1	3.86	Normal	31.9	Urée normale	56.64	ALT anormale	30.81	AST normale	53.8	ALP normale	8.71	BT normale	3	CK-MB normale	5.16	16.1	Hb normale	49.9	302	Plaquette normale	7.28	3.01	2.87	0.92	12.7	0.46	0.02
>=60 Years	Male	Healthcare professional	No	0.9	1.3	IgG <10	IgM >= 10	1.19	Normal	61.9	Urée anormale	33.93	ALT normale	126.44	AST anormale	178.8	ALP anormale	20.3	BT normale	3	CK-MB normale	4.22	13.5	Hb normale	41.3	197	Plaquette normale	4.21	1.29	2.04	0.73	17.3	0.13	0.02
18 - 39 Years	Male	No Healthcare professional	No	0.6	1.9	IgG <10	IgM >= 10	2.47	Normal	58.8	Urée anormale	33.58	ALT normale	75.09	AST anormale	126.7	ALP anormale	18.05	BT normale	3	CK-MB normale	4.82	14	Hb normale	43.2	199	Plaquette normale	5.38	2.06	2.28	0.3	5.6	0.73	0.01
>=60 Years	Male	Healthcare professional	Yes	20.65	0.2	IgG >= 10	IgM <1	2.32	Normal	54.4	Urée anormale	17.61	ALT normale	62.74	AST anormale	101.9	ALP normale	19.56	BT normale	3.58	CK-MB normale	4.26	13	Hb normale	39.2	227	Plaquette normale	7.25	4.68	1.98	0.49	6.8	0.09	0.01
>=60 Years	Male	No Healthcare professional	Yes	0	3.8	IgG <10	IgM >= 10	3.05	Normal	23.7	Urée normale	19.74	ALT normale	25.89	AST normale	42.4	ALP normale	18.91	BT normale	3	CK-MB normale	4.52	13.5	Hb normale	40.9	281	Plaquette normale	6.82	2.68	2.99	0.97	14.2	0.16	0.02
18 - 39 Years	Male	No Healthcare professional	No	1.2	0.1	IgG <10	IgM <1	3.75	Normal	11.6	Urée normale	7.48	ALT normale	21.77	AST normale	58	ALP normale	5.56	BT normale	3	CK-MB normale	5.11	13.8	Hb normale	44.4	228	Plaquette normale	4.36	2	1.97	0.32	7.4	0.06	0.01
40 - 59 Years	Male	Healthcare professional	No	9.95	0.1	IgG <10	IgM <1	2.11	Normal	26.2	Urée normale	5	ALT normale	27.06	AST normale	46.7	ALP normale	13.49	BT normale	3	CK-MB normale	4.74	14.1	Hb normale	44	257	Plaquette anormale	12.51	3.87	6.37	0.46	3.7	1.78	0.03
>=60 Years	Male	No Healthcare professional	Yes	4.6	0	IgG <10	IgM <1	2.2	Normal	21.1	Urée normale	13.5	ALT normale	24.52	AST normale	50.3	ALP normale	15.31	BT normale	1	CK-MB normale	4.25	11.3	Hb bas	37.7	177	Plaquette normale	4.52	2.41	1.67	0.31	6.9	0.13	0
18 - 39 Years	Male	No Healthcare professional	No	0.65	0.6	IgG <10	IgM <1	2.14	Normal	21.3	Urée normale	15.55	ALT normale	30.17	AST normale	71.5	ALP normale	18.99	BT normale	100	CK-MB anormale	5.02	13.6	Hb normale	42.7	198	Plaquette normale	6.82	3.13	2.93	0.42	6.1	0.33	0.01
18 - 39 Years	Male	Healthcare professional	No	1	0.1	IgG <10	IgM <1	3.02	Normal	28.9	Urée normale	12.66	ALT normale	27.27	AST normale	85.8	ALP normale	8.53	BT normale	100	CK-MB anormale	5.27	14.4	Hb normale	46.5	209	Plaquette normale	8.29	2.67	2.64	0.3	3.6	2.66	0.02
>=60 Years	Female	No Healthcare professional	Yes	0	1.7	IgG <10	IgM >= 10	2.51	Normal	27.6	Urée normale	15.1	ALT normale	39.8	AST normale	49.7	ALP normale	24.47	BT anormale	100	CK-MB anormale	4.62	13.7	Hb normale	42.4	178	Plaquette normale	5.64	3.05	1.79	0.41	7.2	0.38	0.01
40 - 59 Years	Male	Healthcare professional	No	17.1	0.3	IgG >= 10	IgM <1	3.69	Normal	32.7	Urée normale	9.9	ALT normale	32.69	AST normale	62	ALP normale	14.71	BT normale	100	CK-MB anormale	3.53	10.6	Hb bas	33.8	196	Plaquette normale	6.03	2.06	2.32	0.35	5.8	1.28	0.02
18 - 39 Years	Male	No Healthcare professional	No	0	0.3	IgG <10	IgM <1	2.71	Normal	31.9	Urée normale	10.51	ALT normale	26.09	AST normale	50.2	ALP normale	24.32	BT anormale	1	CK-MB normale	4.5	13.6	Hb normale	41.2	261	Plaquette normale	6.68	2.9	3.4	0.21	3.1	0.16	0.01
>=60 Years	Male	No Healthcare professional	No	0.9	1.3	IgG <10	IgM >= 10	3.28	Normal	30.6	Urée normale	7.6	ALT normale	19.6	AST normale	36.2	ALP normale	0.3	BT normale	3	CK-MB normale	4.95	15.5	Hb normale	46.9	284	Plaquette normale	8.11	3.32	3.97	0.52	6.4	0.28	0.02
18 - 39 Years	Male	No Healthcare professional	No	3.7	0.5	IgG <10	IgM <1	3.17	Normal	27.5	Urée normale	61.4	ALT anormale	90.4	AST anormale	49.8	ALP normale	1.4	BT normale	3	CK-MB normale	5.62	16.8	Hb normale	50.9	200	Plaquette normale	3.19	1.37	1.3	0.38	12	0.13	0.01
18 - 39 Years	Male	No Healthcare professional	No	2.9	1.3	IgG <10	IgM >= 10	2.36	Normal	22.9	Urée normale	14.9	ALT normale	23.1	AST normale	44.1	ALP normale	0.7	BT normale	3	CK-MB normale	5.65	14.5	Hb normale	48.1	290	Plaquette normale	8.2	4.94	2.47	0.61	7.4	0.16	0.02
18 - 39 Years	Male	No Healthcare professional	No	7.3	0.7	IgG <10	IgM <1	3.2	Normal	25.5	Urée normale	18.1	ALT normale	23.2	AST normale	63.1	ALP normale	0.9	BT normale	3	CK-MB normale	4.31	13.3	Hb normale	40	182	Plaquette normale	5.39	1.88	3.12	0.27	5	0.11	0.01
18 - 39 Years	Male	Healthcare professional	No	0.4	0.1	IgG <10	IgM <1	2.75	Normal	19.5	Urée normale	14.2	ALT normale	17.2	AST normale	88	ALP normale	0.8	BT normale	3	CK-MB normale	4.61	13.4	Hb normale	40.1	182	Plaquette normale	6.73	4.46	1.72	0.48	7.1	0.06	0.01
>=60 Years	Male	Healthcare professional	No	22.6	0.2	IgG >= 10	IgM <1	2.27	Normal	25.2	Urée normale	9.7	ALT normale	15.3	AST normale	169.1	ALP anormale	0.6	BT normale	3	CK-MB normale	4.97	13.4	Hb normale	40.9	284	Plaquette normale	5.58	2.12	2.97	0.39	6.9	0.08	0.02
>=60 Years	Male	No Healthcare professional	Yes	7.9	0	IgG <10	IgM <1	3.69	Normal	23.1	Urée normale	13.3	ALT normale	24.7	AST normale	63.9	ALP normale	0.7	BT normale	3	CK-MB normale	4.9	13.2	Hb normale	42.9	219	Plaquette normale	5.99	3.36	1.95	9.7	9.7	1.5	0.1
>=60 Years	Male	No Healthcare professional	Yes	12.5	0.3	IgG >= 10	IgM <1	3.27	Normal	17.7	Urée normale	12.9	ALT normale	20.5	AST normale	42.7	ALP normale	1.3	BT normale	3	CK-MB normale	3.67	11.7	Hb bas	35.4	162	Plaquette normale	5.07	2.05	2.51	0.31	6.1	0.19	0.01
18 - 39 Years	Male	No Healthcare professional	No	22.6	0	IgG >= 10	IgM <1	3.75	Normal	23.4	Urée normale	17.7	ALT normale	22.5	AST normale	37.3	ALP normale	0.8	BT normale	3	CK-MB normale	5.01	13.4	Hb normale	41.9	67	Plaquette anormale	4.59	2.25	1.86	0.29	6.4	0.18	0.01
>=60 Years	Male	Healthcare professional	Yes	1.2	0	IgG <10	IgM <1	3.13	Normal	20.3	Urée normale	26.2	ALT normale	32	AST normale	60.3	ALP normale	0.4	BT normale	3	CK-MB normale	5.41	14.6	Hb normale	46.9	313	Plaquette normale	7.97	3.51	3.15	0.53	6.6	0.77	0.01
>=60 Years	Female	No Healthcare professional	Yes	0	2.9	IgG <10	IgM >= 10	1.5	Normal	14.6	Urée normale	12.8	ALT normale	20.5	AST normale	57.3	ALP normale	0.3	BT normale	3	CK-MB normale	4.32	10.4	Hb bas	34.1	325	Plaquette normale	5.47	2.5	2.41	0.25	4.5	0.3	0.01
18 - 39 Years	Male	No Healthcare professional	No	11.2	0.7	IgG >= 10	IgM <1	3.84	Normal	19.3	Urée normale	15.5	ALT normale	18.7	AST normale	38.7	ALP normale	0.3	BT normale	3	CK-MB normale	4.55	11.5	Hb bas	36.3	269	Plaquette normale	4.13	2.06	1.56	0.4	9.7	0.1	0.01
>=60 Years	Male	No Healthcare professional	Yes	3.2	0.3	IgG <10	IgM <1	3.25	Normal	18.8	Urée normale	13.7	ALT normale	24.4	AST normale	47.9	ALP normale	0.3	BT normale	3	CK-MB normale	4.32	12.9	Hb normale	40.1	218	Plaquette normale	7.03	2.48	2.45	0.37	5.3	1.36	0.01
>=60 Years	Male	No Healthcare professional	Yes	27.5	1.3	IgG >= 10	IgM >= 10	2.11	Normal	19.8	Urée normale	21	ALT normale	25	AST normale	26	ALP normale	1.3	BT normale	3	CK-MB normale	5.41	14.1	Hb normale	43.9	183	Plaquette normale	5.83	3.47	1.85	0.47	8	0.03	0.01
18 - 39 Years	Male	Healthcare professional	No	0	2	IgG <10	IgM >= 10	4.56	abnormal	22.1	Urée normale	26.9	ALT normale	44.2	AST anormale	38.1	ALP normale	0.3	BT normale	3	CK-MB normale	5.43	12.1	Hb bas	41	186	Plaquette normale	4.85	2.21	2.04	0.34	7	0.25	0.01
18 - 39 Years	Male	Healthcare professional	No	10	0.9	IgG >= 10	IgM <1	2.81	Normal	19	Urée normale	11.2	ALT normale	19.2	AST normale	67.9	ALP normale	0.3	BT normale	3	CK-MB normale	4.07	12.4	Hb bas	36.8	339	Plaquette normale	5.89	2.68	2.51	0.31	5.3	0.38	0.01
>=60 Years	Male	No Healthcare professional	No	11.3	0.8	IgG >= 10	IgM <1	2.85	Normal	23.9	Urée normale	20.6	ALT normale	23.7	AST normale	73.7	ALP normale	0.6	BT normale	3	CK-MB normale	5.19	13.4	Hb normale	42.9	287	Plaquette anormale	51.67	2.6	2.22	0.58	10.3	0.26	0.01
>=60 Years	Male	No Healthcare professional	No	0.7	0.8	IgG <10	IgM <1	3.31	Normal	21.6	Urée normale	15.3	ALT normale	17.3	AST normale	51.6	ALP normale	0.7	BT normale	3	CK-MB normale	6	16.2	Hb normale	51.7	172	Plaquette normale	6.15	3.11	2.39	0.56	0.51	0.07	0.02
18 - 39 Years	Female	No Healthcare professional	No	1	0.4	IgG <10	IgM <1	3.66	Normal	20.3	Urée normale	15.3	ALT normale	26.3	AST normale	38.1	ALP normale	1.2	BT normale	3	CK-MB normale	3.88	11.3	Hb normale	34.1	184	Plaquette normale	4.13	1.92	1.6	0.38	9.1	0.21	0.02
40 - 59 Years	Female	No Healthcare professional	No	5.8	0.1	IgG <10	IgM <1	4.16	abnormal	27.8	Urée normale	17.1	ALT normale	34.3	AST normale	67.9	ALP normale	0.7	BT normale	3	CK-MB normale	5.65	14	Hb normale	45	293	Plaquette normale	5.34	2.26	2.3	0.51	9.6	0.25	0.02
18 - 39 Years	Male	Healthcare professional	No	1.7	0.5	IgG <10	IgM <1	3.33	Normal	17.7	Urée normale	12.5	ALT normale	16.4	AST normale	73.7	ALP normale	0.7	BT normale	3	CK-MB normale	4.73	15.3	Hb normale	46.9	194	Plaquette normale	4.43	2.24	1.9	0.23	5.2	0.05	0.01
18 - 39 Years	Male	No Healthcare professional	No	3.1	2.2	IgG <10	IgM >= 10	3.74	Normal	19	Urée normale	17.4	ALT normale	40.1	AST anormale	51.6	ALP normale	0.8	BT normale	3.54	CK-MB normale	4.23	12.5	Hb normale	38.1	175	Plaquette normale	3.69	1.52	1.78	0.28	7.7	0.1	0.01
40 - 59 Years	Male	No Healthcare professional	No	17	2.4	IgG >= 10	IgM >= 10	2.68	Normal	20.8	Urée normale	30.7	ALT normale	21.2	AST normale	42.7	ALP normale	0.5	BT normale	3	CK-MB normale	4.45	12.3	Hb bas	39.2	206	Plaquette normale	6.63	3.47	2.46	0.46	6.9	0.23	0.01
40 - 59 Years	Male	No Healthcare professional	Yes	30.7	0.4	IgG >= 10	IgM <1	1.44	Normal	15.4	Urée normale	11.2	ALT normale	22.7	AST normale	37.3	ALP normale	0.1	BT normale	3	CK-MB normale	3.69	10.2	Hb bas	31.8	297	Plaquette normale	7.06	4.27	2.02	0.43	6.1	0.33	0.01
18 - 39 Years	Female	No Healthcare professional	No	16.5	0.2	IgG >= 10	IgM <1	1.6	Normal	17.2	Urée normale	13	ALT normale	20.5	AST normale	60.3	ALP normale	0.8	BT normale	3	CK-MB normale	4.56	12.2	Hb normale	36.9	202	Plaquette normale	7.65	4.2	2.6	0.45	5.9	0.39	0.01
40 - 59 Years	Male	No Healthcare professional	Yes	8.4	0.9	IgG <10	IgM <1	3.73	Normal	22.1	Urée normale	18.7	ALT normale	25.3	AST normale	57.3	ALP normale	0.7	BT normale	4.63	CK-MB normale	4.58	13.4	Hb normale	41.5	204	Plaquette normale	4.62	1.78	2.29	0.34	7.4	0.18	0.03
40 - 59 Years	Male	No Healthcare professional	No	15.6	0.2	IgG >= 10	IgM <1	2.57	Normal	20.8	Urée normale	19.5	ALT normale	41.8	AST anormale	38.7	ALP normale	0.9	BT normale	3	CK-MB normale	4.23	14.2	Hb normale	42.9	271	Plaquette normale	7.14	4.47	2	0.54	7.6	0.12	0.01
18 - 39 Years	Female	No Healthcare professional	No	0	1.3	IgG <10	IgM >= 10	3.27	Normal	21.1	Urée normale	64	ALT anormale	118.3	AST anormale	66.6	ALP normale	0.7	BT normale	3	CK-MB normale	3.65	12.4	Hb normale	36.8	223	Plaquette normale	5.41	1.41	3.6	0.35	6.5	0.04	0.01
40 - 59 Years	Male	No Healthcare professional	No	1.7	0.9	IgG <10	IgM <1	2.11	Normal	25.5	Urée normale	20	ALT normale	30.6	AST normale	58	ALP normale	0.6	BT normale	3	CK-MB normale	4.59	14.7	Hb normale	43.3	194	Plaquette normale	5.59	3.08	1.87	0.34	6.1	0.29	0.01
40 - 59 Years	Male	Healthcare professional	No	2.8	0.4	IgG <10	IgM <1	2.59	Normal	21.1	Urée normale	29	ALT normale	31.8	AST normale	84.3	ALP normale	0.4	BT normale	7.41	CK-MB anormale	4.95	14.9	Hb normale	45	294	Plaquette normale	5.75	2.74	2.54	0.41	7.2	0.04	0.02
40 - 59 Years	Male	No Healthcare professional	No	0	0.2	IgG <10	IgM <1	2.09	Normal	21.8	Urée normale	16.8	ALT normale	23.9	AST normale	76.6	ALP normale	1.8	BT normale	4.91	CK-MB normale	4.54	15.2	Hb normale	44.3	214	Plaquette normale	7.6	2.71	3.66	0.53	7	0.67	0.03
>=60 Years	Female	No Healthcare professional	Yes	23.6	0.2	IgG >= 10	IgM <1	2.87	Normal	24.7	Urée normale	11.1	ALT normale	22	AST normale	68.2	ALP normale	1.1	BT normale	3	CK-MB normale	4.91	14.8	Hb normale	45.4	178	Plaquette normale	5.09	2.8	1.87	0.32	6.2	0.09	0.01
>=60 Years	Male	No Healthcare professional	Yes	2.4	0.5	IgG <10	IgM <1	2.37	Normal	20.8	Urée normale	9	ALT normale	16.5	AST normale	48	ALP normale	0.6	BT normale	3.18	CK-MB normale	6.71	13.5	Hb normale	43.1	304	Plaquette normale	7.21	3.1	2.98	0.89	12.4	0.22	0.02
18 - 39 Years	Female	No Healthcare professional	No	4.8	0.8	IgG <10	IgM <1	2.95	Normal	22.1	Urée normale	12.6	ALT normale	17.7	AST normale	80.2	ALP normale	0.8	BT normale	3	CK-MB normale	4.34	14.4	Hb normale	42.3	343	Plaquette normale	5.52	2.23	2.33	0.59	10.6	0.35	0.02
40 - 59 Years	Female	No Healthcare professional	Yes	3.1	0	IgG <10	IgM <1	4.2	abnormal	26.2	Urée normale	18.3	ALT normale	29.5	AST normale	58.6	ALP normale	1.2	BT normale	3	CK-MB normale	4.47	12.4	Hb normale	37.7	120	Plaquette anormale	6.13	2.02	3.63	0.34	5.6	0.12	0.02
18 - 39 Years	Male	No Healthcare professional	No	2.6	0.1	IgG <10	IgM <1	1.69	Normal	18.5	Urée normale	7.9	ALT normale	18.2	AST normale	30.4	ALP normale	0.4	BT normale	3	CK-MB normale	4.29	13	Hb normale	41	383	Plaquette normale	4.85	1.84	2.13	0.64	13.2	0.2	0.04
>=60 Years	Male	Healthcare professional	No	1.3	0.3	IgG <10	IgM <1	3.68	Normal	31.4	Urée normale	11.9	ALT normale	18.3	AST normale	57.5	ALP normale	1.4	BT normale	3	CK-MB normale	4.39	13.6	Hb normale	40.8	182	Plaquette normale	5.08	2.41	2.03	0.48	9.4	0.15	0.01
>=60 Years	Female	No Healthcare professional	Yes	13.4	0.2	IgG >= 10	IgM <1	2.26	Normal	28.6	Urée normale	21.2	ALT normale	26.6	AST normale	203.8	ALP anormale	0.4	BT normale	3	CK-MB normale	4.82	13.9	Hb normale	42.6	224	Plaquette normale	5	1.93	2.28	0.37	7.3	0.4	0.02
40 - 59 Years	Male	No Healthcare professional	No	1.3	3	IgG <10	IgM >= 10	3.06	Normal	22.1	Urée normale	16.1	ALT normale	22.6	AST normale	57.9	ALP normale	0.6	BT normale	3	CK-MB normale	5.17	14.3	Hb normale	43.8	253	Plaquette normale	6.76	4.33	1.73	0.41	6.1	0.28	0.01
40 - 59 Years	Male	No Healthcare professional	No	12.3	0.2	IgG >= 10	IgM <1	3	Normal	21.3	Urée normale	12	ALT normale	17.8	AST normale	50.8	ALP normale	0.6	BT normale	3	CK-MB normale	4.5	14	Hb normale	41.3	128	Plaquette anormale	6.11	2.61	2.86	0.36	7.3	0.26	0.02
>=60 Years	Female	No Healthcare professional	Yes	1.5	0.5	IgG <10	IgM <1	3.2	Normal	26.2	Urée normale	18.3	ALT normale	29.5	AST normale	39.6	ALP normale	1.2	BT normale	3	CK-MB normale	4.53	16	Hb normale	45.6	171	Plaquette normale	8.9	4.05	3.4	1	11.2	0.42	0.03
40 - 59 Years	Male	No Healthcare professional	No	1.9	0.2	IgG <10	IgM <1	2.8	Normal	22.4	Urée normale	11.9	ALT normale	19.2	AST normale	50.1	ALP normale	1.3	BT normale	3	CK-MB normale	5.08	13.3	Hb normale	40.6	267	Plaquette normale	6.16	1.48	3.6	0.3	4.8	0.76	0.02
>=60 Years	Male	Healthcare professional	Yes	2.6	0.3	IgG <10	IgM <1	1.89	Normal	17.4	Urée normale	12.2	ALT normale	23.5	AST normale	51	ALP normale	1	BT normale	3	CK-MB normale	4.6	11.9	Hb bas	37.7	332	Plaquette normale	5.26	2.6	2.19	0.4	7.6	0.06	0.01
18 - 39 Years	Male	No Healthcare professional	No	7.2	1.9	IgG <10	IgM >= 10	2.87	Normal	15.4	Urée normale	11.9	ALT normale	14.5	AST normale	67.4	ALP normale	0.3	BT normale	3	CK-MB normale	3.86	10.9	Hb bas	34.6	657	Plaquette normale	8.32	6.4	1.31	0.47	5.6	0.13	0.01
40 - 59 Years	Male	No Healthcare professional	No	0	2.1	IgG <10	IgM >= 10	2.95	Normal	28.1	Urée normale	30.2	ALT normale	30.8	AST normale	63.1	ALP normale	0.5	BT normale	3	CK-MB normale	4.77	14.1	Hb normale	42.1	210	Plaquette normale	5.09	2.16	2.01	0.64	12.5	0.25	0.03
>=60 Years	Male	No Healthcare professional	No	9.4	0.2	IgG <10	IgM <1	3.99	Normal	25.5	Urée normale	10.2	ALT normale	20.2	AST normale	59.3	ALP normale	0.8	BT normale	3	CK-MB normale	4.54	12.9	Hb normale	40.2	243	Plaquette normale	5.64	1.85	2.28	0.45	7.9	1.05	0.01
40 - 59 Years	Female	No Healthcare professional	No	32.9	0.4	IgG >= 10	IgM <1	1.38	Normal	23.9	Urée normale	30.2	ALT normale	57.7	AST anormale	45.8	ALP normale	0.2	BT normale	3	CK-MB normale	4.66	13.3	Hb normale	41.5	246	Plaquette normale	5.24	2.4	2.33	0.47	8.9	0.01	0.03
40 - 59 Years	Female	No Healthcare professional	No	1.2	0.5	IgG <10	IgM <1	4.36	abnormal	35.8	Urée normale	31.2	ALT normale	33.5	AST normale	67.4	ALP normale	0.8	BT normale	3	CK-MB normale	4.61	15	Hb normale	45.3	265	Plaquette normale	5.09	2.72	1.83	0.39	7.6	0.14	0.01
>=60 Years	Male	No Healthcare professional	No	21.1	0.7	IgG >= 10	IgM <1	1.8	Normal	22.9	Urée normale	12.6	ALT normale	23.2	AST normale	63.1	ALP normale	0.4	BT normale	3	CK-MB normale	5.04	14.9	Hb normale	45.8	186	Plaquette normale	6.44	2.64	2.76	0.52	8	0.5	0.02
>=60 Years	Male	No Healthcare professional	No	13.2	1.4	IgG >= 10	IgM >= 10	2.08	Normal	27	Urée normale	19.6	ALT normale	26	AST normale	59.3	ALP normale	0.7	BT normale	3	CK-MB normale	5.84	13	Hb normale	41.2	218	Plaquette normale	4.16	1.89	2.01	0.18	4.4	0.07	0.01
18 - 39 Years	Male	No Healthcare professional	No	2.1	1.5	IgG <10	IgM >= 10	4.43	abnormal	22.9	Urée normale	28.7	ALT normale	40.6	AST anormale	45.8	ALP normale	0.6	BT normale	6.3	CK-MB normale	4.72	13.9	Hb normale	41.3	207	Plaquette normale	4.47	1.63	2.15	0.45	10.1	0.23	0.01
18 - 39 Years	Male	No Healthcare professional	No	11.2	2.4	IgG >= 10	IgM >= 10	3.28	Normal	22.4	Urée normale	24.5	ALT normale	30.4	AST normale	66.6	ALP normale	0.3	BT normale	3	CK-MB normale	5.19	15.8	Hb normale	50.1	85	Plaquette anormale	6.47	2.83	3.12	0.47	7.3	0.03	0.02
40 - 59 Years	Female	Healthcare professional	No	6.9	0.6	IgG <10	IgM <1	2.35	Normal	21.8	Urée normale	11.9	ALT normale	16.9	AST normale	58	ALP normale	0.4	BT normale	3	CK-MB normale	4.88	13.9	Hb normale	41.6	213	Plaquette normale	7.16	4.12	2.65	0.86	12	0.12	0.01
40 - 59 Years	Female	Healthcare professional	Yes	4.3	0.5	IgG <10	IgM <1	2.87	Normal	28.6	Urée normale	12	ALT normale	16.7	AST normale	84.3	ALP normale	0.6	BT normale	3	CK-MB normale	4.7	14	Hb normale	42.6	237	Plaquette normale	6.21	3.05	2.3	0.32	5.2	0.53	0.01
>=60 Years	Male	No Healthcare professional	No	12.1	0.6	IgG >= 10	IgM <1	4.54	abnormal	31.9	Urée normale	26.5	ALT normale	45.3	AST anormale	76.6	ALP normale	0.3	BT normale	3	CK-MB normale	5.12	15.3	Hb normale	46	272	Plaquette normale	5.78	2.9	2.4	0.38	6.5	0.09	0.01
40 - 59 Years	Male	No Healthcare professional	Yes	4.7	0	IgG <10	IgM <1	3.98	Normal	25.1	Urée normale	16.6	ALT normale	22	AST normale	68.2	ALP normale	0.4	BT normale	3	CK-MB normale	4.18	12.6	Hb normale	37.8	237	Plaquette normale	5.75	2.66	2.39	0.61	10.6	0.08	0.01
>=60 Years	Male	Healthcare professional	Yes	23.9	1.2	IgG >= 10	IgM >= 10	2.66	Normal	26.2	Urée normale	29.6	ALT normale	24.7	AST normale	48	ALP normale	0.6	BT normale	3	CK-MB normale	4.85	13.7	Hb normale	41.5	228	Plaquette normale	6.53	2.17	3.42	0.44	6.8	0.48	0.02
18 - 39 Years	Male	No Healthcare professional	No	0	2.2	IgG <10	IgM >= 10	2.91	Normal	20.3	Urée normale	11.8	ALT normale	15.3	AST normale	80.2	ALP normale	0.2	BT normale	3	CK-MB normale	4.79	4.79	Hb bas	11.9	38	Plaquette anormale	9.29	5.5	2.79	0.89	9.6	0.1	0.01
18 - 39 Years	Male	Healthcare professional	No	1.7	0.7	IgG <10	IgM <1	2.2	Normal	21.1	Urée normale	25.3	ALT normale	26.4	AST normale	58.6	ALP normale	0.3	BT normale	3	CK-MB normale	3.98	12.3	Hb bas	36.2	336	Plaquette normale	8.77	4.16	3.92	0.54	6.2	0.13	0.02
40 - 59 Years	Male	No Healthcare professional	No	1.6	0.6	IgG <10	IgM <1	3.34	Normal	28.6	Urée normale	12.6	ALT normale	16.4	AST normale	30.4	ALP normale	1.4	BT normale	3	CK-MB normale	5.04	14.1	Hb normale	44.5	123	Plaquette anormale	4.56	2.1	2.12	0.31	6.9	0.12	0.01
>=60 Years	Male	No Healthcare professional	No	7.5	0.5	IgG <10	IgM <1	2.66	Normal	21.8	Urée normale	23.2	ALT normale	35.6	AST normale	82.5	ALP normale	0.2	BT normale	3	CK-MB normale	4.13	12.5	Hb normale	38.8	256	Plaquette anormale	35.14	3.83	29.27	1.37	3.9	0.56	0.11
18 - 39 Years	Male	No Healthcare professional	No	5.2	0.6	IgG <10	IgM <1	1.49	Normal	19.5	Urée normale	14.5	ALT normale	23.3	AST normale	60	ALP normale	0.4	BT normale	3	CK-MB normale	4.37	13.7	Hb normale	41.5	245	Plaquette anormale	10.66	3.97	4.51	0.81	7.6	1.35	0.02
18 - 39 Years	Male	No Healthcare professional	No	1	0.3	IgG <10	IgM <1	0.78	Normal	12.8	Urée normale	12.1	ALT normale	22.3	AST normale	47.1	ALP normale	2.1	BT normale	3	CK-MB normale	4.54	14.7	Hb normale	43.1	207	Plaquette normale	6.16	2.1	2.56	0.59	9.6	0.89	0.02
40 - 59 Years	Male	No Healthcare professional	No	1.2	2.1	IgG <10	IgM >= 10	4.77	abnormal	27.8	Urée normale	35.5	ALT normale	42.7	AST anormale	35.5	ALP normale	1.6	BT normale	3	CK-MB normale	1.63	5.8	Hb bas	16.5	83	Plaquette anormale	2.1	1.09	0.71	0.26	12.5	0.03	0.01
40 - 59 Years	Male	No Healthcare professional	No	32.2	0.2	IgG >= 10	IgM <1	3.25	Normal	22.4	Urée normale	14.6	ALT normale	36.4	AST normale	38.1	ALP normale	0.7	BT normale	4.02	CK-MB normale	4.59	13.6	Hb normale	42.3	303	Plaquette normale	6.79	1.53	3.27	0.56	8.2	1.39	0.04
40 - 59 Years	Male	No Healthcare professional	No	0	1.5	IgG <10	IgM >= 10	4.04	abnormal	19.3	Urée normale	10.8	ALT normale	13.5	AST normale	67.9	ALP normale	0.3	BT normale	3	CK-MB normale	4.02	11.7	Hb bas	35.8	270	Plaquette anormale	784	2.42	4.43	0.81	10.3	0.16	0.02
18 - 39 Years	Male	No Healthcare professional	No	0.9	1	IgG <10	IgM >= 10	2.18	Normal	18.2	Urée normale	9	ALT normale	17.1	AST normale	73.7	ALP normale	0.4	BT normale	3	CK-MB normale	4.3	13.3	Hb normale	40.9	283	Plaquette anormale	10.83	4.49	5.04	0.91	8.4	0.37	0.02
>=60 Years	Male	No Healthcare professional	Yes	10.55	0.2	IgG >= 10	IgM <1	4.88	abnormal	29.6	Urée normale	14.1	ALT normale	22.8	AST normale	51.6	ALP normale	0.3	BT normale	3	CK-MB normale	4.64	13.1	Hb normale	41.2	345	Plaquette normale	6.44	4.03	1.91	0.32	4.9	0.17	0.01
40 - 59 Years	Male	No Healthcare professional	Yes	2.95	0.6	IgG <10	IgM <1	4.46	abnormal	28.6	Urée normale	19.9	ALT normale	31.4	AST normale	18.3	ALP normale	1.7	BT normale	3	CK-MB normale	9.57	21.3	Hb normale	73.6	125	Plaquette anormale	3.78	1.5	1.83	0.37	9.7	0.06	0.02
18 - 39 Years	Male	Healthcare professional	No	4	0.1	IgG <10	IgM <1	2.64	Normal	26.2	Urée normale	11.7	ALT normale	25.3	AST normale	61.3	ALP normale	0.3	BT normale	3	CK-MB normale	3.1	14.5	Hb normale	45.1	378	Plaquette normale	5.24	2.19	2.35	0.41	7.8	0.28	0.01
40 - 59 Years	Male	No Healthcare professional	No	2.5	0	IgG <10	IgM <1	3.43	Normal	16.9	Urée normale	15	ALT normale	30.7	AST normale	60.6	ALP normale	0.6	BT normale	3	CK-MB normale	3.59	9.7	Hb bas	30.2	149	Plaquette anormale	3.05	1.1	1.62	0.24	8	0.08	0.01
>=60 Years	Male	Healthcare professional	Yes	16.2	1	IgG >= 10	IgM >= 10	3.39	Normal	18.5	Urée normale	22.8	ALT normale	19.5	AST normale	51.2	ALP normale	0.3	BT normale	3	CK-MB normale	4.87	12.1	Hb bas	38.5	257	Plaquette normale	8.95	3.92	4.42	0.46	5.1	0.14	0.01
>=60 Years	Male	No Healthcare professional	Yes	1.05	0.5	IgG <10	IgM <1	3.72	Normal	18.7	Urée normale	33.5	ALT normale	33.3	AST normale	78.9	ALP normale	0.4	BT normale	3	CK-MB normale	5.03	12.2	Hb bas	39.3	179	Plaquette normale	5.3	2.74	2	0.35	6.6	3.9	0.3
40 - 59 Years	Male	No Healthcare professional	No	10.55	2	IgG >= 10	IgM >= 10	4.25	abnormal	24.7	Urée normale	23.5	ALT normale	32.6	AST normale	36.5	ALP normale	0.3	BT normale	10.41	CK-MB anormale	4.53	12	Hb bas	37.8	276	Plaquette normale	7.24	4.19	2.46	0.32	4.4	0.26	0.01
18 - 39 Years	Male	Healthcare professional	No	1.35	0.1	IgG <10	IgM <1	0.64	Normal	11.9	Urée normale	20	ALT normale	25	AST normale	47.9	ALP normale	0.9	BT normale	3	CK-MB normale	5.91	13.6	Hb normale	42.8	203	Plaquette normale	4.95	1.68	2.59	0.43	9.1	0.27	0.02
40 - 59 Years	Male	Healthcare professional	No	0.75	0.3	IgG <10	IgM <1	2.36	Normal	21.8	Urée normale	14.9	ALT normale	18.5	AST normale	45.1	ALP normale	1.7	BT normale	3	CK-MB normale	4.6	14.2	Hb normale	43.3	235	Plaquette normale	7.68	3.62	2.77	0.65	8.4	0.62	0.02
40 - 59 Years	Male	No Healthcare professional	No	0	0.3	IgG <10	IgM <1	3.21	Normal	23.7	Urée normale	17.7	ALT normale	24.1	AST normale	53.8	ALP normale	0.3	BT normale	3	CK-MB normale	5.3	12.8	Hb normale	41.3	320	Plaquette normale	5.69	2.55	2.49	0.23	4.1	0.4	0.02
18 - 39 Years	Male	Healthcare professional	No	8.2	0.7	IgG <10	IgM <1	2.39	Normal	22.1	Urée normale	16.5	ALT normale	20.7	AST normale	59.9	ALP normale	0.2	BT normale	3	CK-MB normale	4.86	14	Hb normale	43.8	198	Plaquette normale	6.75	3.44	2.81	0.18	2.7	0.3	0.02
18 - 39 Years	Female	No Healthcare professional	No	1.95	0.5	IgG <10	IgM <1	3.27	Normal	28.1	Urée normale	10.8	ALT normale	21.4	AST normale	36.5	ALP normale	0.8	BT normale	4.65	CK-MB normale	3.45	11.4	Hb normale	33.8	211	Plaquette normale	5.5	3.39	1.5	0.38	6.9	0.22	0.01
>=60 Years	Female	No Healthcare professional	Yes	1.3	0.3	IgG <10	IgM <1	2.95	Normal	18.2	Urée normale	8.2	ALT normale	15.3	AST normale	69.5	ALP normale	0.5	BT normale	3	CK-MB normale	4.58	12.4	Hb normale	39	195	Plaquette normale	5.25	1.9	2.7	0.2	3.8	0.42	0.03
>=60 Years	Male	No Healthcare professional	Yes	5.7	1.4	IgG <10	IgM >= 10	1.97	Normal	22.1	Urée normale	44	ALT anormale	34.9	AST normale	54.5	ALP normale	0.7	BT normale	3.2	CK-MB normale	4.84	15	Hb normale	45.7	170	Plaquette normale	6.44	3.83	2.13	0.32	5	0.15	0.01
18 - 39 Years	Male	Healthcare professional	No	2.8	0.8	IgG <10	IgM <1	2.91	Normal	13.6	Urée normale	11.7	ALT normale	16.5	AST normale	58.9	ALP normale	0.4	BT normale	3	CK-MB normale	4.4	11.7	Hb bas	36.7	236	Plaquette normale	7.29	3.66	2.91	0.43	5.9	0.28	0.01
18 - 39 Years	Male	Healthcare professional	No	0.55	0.6	IgG <10	IgM <1	3.97	Normal	25.7	Urée normale	18.2	ALT normale	19.8	AST normale	35	ALP normale	0.4	BT normale	3	CK-MB normale	3.85	13	Hb normale	37.4	196	Plaquette normale	5.58	3.06	1.89	0.53	9.5	0.09	0.01
>=60 Years	Male	Healthcare professional	Yes	10.45	0.4	IgG >= 10	IgM <1	3.16	Normal	13.1	Urée normale	14.7	ALT normale	23.9	AST normale	42.7	ALP normale	0.2	BT normale	3.08	CK-MB normale	4.64	12.2	Hb bas	39.5	209	Plaquette normale	6.57	1.93	2.47	0.43	6.6	1.73	0.01
40 - 59 Years	Female	No Healthcare professional	Yes	0.8	0.1	IgG <10	IgM <1	3.03	Normal	27.5	Urée normale	11.4	ALT normale	18.2	AST normale	37.3	ALP normale	0.3	BT normale	3	CK-MB normale	4.11	12.8	Hb normale	38.7	243	Plaquette normale	6.43	2.91	2.12	0.42	6.5	0.95	0.03
18 - 39 Years	Male	No Healthcare professional	No	1.05	0	IgG <10	IgM <1	3.12	Normal	17.7	Urée normale	9.6	ALT normale	19.8	AST normale	60.3	ALP normale	0.3	BT normale	3	CK-MB normale	4.36	12.9	Hb normale	38.6	223	Plaquette normale	6.14	2.77	3.03	0.26	4.3	0.07	0.01
>=60 Years	Male	No Healthcare professional	No	0.85	1	IgG <10	IgM >= 10	3.7	Normal	28.6	Urée normale	25.7	ALT normale	18.8	AST normale	57.3	ALP normale	1	BT normale	3	CK-MB normale	3.64	12.4	Hb bas	35.7	118	Plaquette anormale	2.51	1.69	0.6	0.13	5.2	0.08	0.01
>=60 Years	Male	No Healthcare professional	Yes	0	2.4	IgG <10	IgM >= 10	3.22	Normal	26	Urée normale	18.4	ALT normale	28.9	AST normale	38.7	ALP normale	0.2	BT normale	3	CK-MB normale	4.38	11.6	Hb bas	36.5	300	Plaquette normale	4.55	1.78	2.24	0.39	8.6	0.13	0.01
>=60 Years	Male	No Healthcare professional	Yes	15.75	0.1	IgG >= 10	IgM <1	2.29	Normal	18	Urée normale	14.1	ALT normale	20.1	AST normale	32.9	ALP normale	0.5	BT normale	3	CK-MB normale	4.26	11.1	Hb bas	34.7	182	Plaquette normale	5.37	2.63	2.11	0.32	6	0.3	0.01
>=60 Years	Male	No Healthcare professional	Yes	3.6	0.2	IgG <10	IgM <1	3.01	Normal	23.9	Urée normale	17.9	ALT normale	35	AST normale	39.1	ALP normale	0.7	BT normale	4.7	CK-MB normale	5.32	12.7	Hb normale	41.4	184	Plaquette normale	5.13	2.98	1.68	0.38	7.5	0.08	0.01
40 - 59 Years	Female	No Healthcare professional	Yes	9.7	0.4	IgG <10	IgM <1	2.85	Normal	25.5	Urée normale	12.8	ALT normale	20.9	AST normale	56.9	ALP normale	0.6	BT normale	3	CK-MB normale	4.52	13.8	Hb normale	40.2	144	Plaquette anormale	4.55	1.58	2.5	0.33	7.3	0.13	0.01
18 - 39 Years	Female	Healthcare professional	No	1.85	0.2	IgG <10	IgM <1	1.67	Normal	20	Urée normale	8.3	ALT normale	19.6	AST normale	50.2	ALP normale	0.7	BT normale	3	CK-MB normale	4.19	12.1	Hb normale	36.4	179	Plaquette normale	5.54	1.71	3.01	0.29	5.3	0.49	0.04
40 - 59 Years	Male	Healthcare professional	No	4.5	0.6	IgG <10	IgM <1	3.52	Normal	25.2	Urée normale	14.2	ALT normale	26.4	AST normale	66.2	ALP normale	0.5	BT normale	3	CK-MB normale	4.91	14.3	Hb normale	43.7	181	Plaquette normale	6.58	2.39	3.43	0.66	10	0.09	0.01
18 - 39 Years	Male	No Healthcare professional	No	4.15	0.5	IgG <10	IgM <1	0.88	Normal	7.9	Urée normale	22.9	ALT normale	22.3	AST normale	51	ALP normale	1.3	BT normale	3	CK-MB normale	4.59	14.2	Hb normale	44	199	Plaquette normale	6.23	3.08	2.39	0.62	9.9	0.12	0.02
18 - 39 Years	Female	No Healthcare professional	No	3.9	0.1	IgG <10	IgM <1	4.85	abnormal	27.3	Urée normale	11.9	ALT normale	26.2	AST normale	50.8	ALP normale	1	BT normale	3	CK-MB normale	4.33	11.1	Hb normale	35.5	69	Plaquette anormale	3.18	1.29	1.28	0.5	15.6	0.1	0.01
40 - 59 Years	Male	No Healthcare professional	No	5.8	0.5	IgG <10	IgM <1	0.59	Normal	11.2	Urée normale	27.8	ALT normale	38.5	AST normale	59.5	ALP normale	0.4	BT normale	3	CK-MB normale	4.87	13.5	Hb normale	42.2	206	Plaquette normale	6.32	2.66	3.03	0.56	8.9	0.6	0.01
40 - 59 Years	Male	No Healthcare professional	Yes	0.95	0.1	IgG <10	IgM <1	2.92	Normal	18	Urée normale	16.1	ALT normale	20.1	AST normale	44	ALP normale	0.5	BT normale	3	CK-MB normale	4.43	13	Hb normale	39.1	304	Plaquette normale	6.73	2.67	2.96	0.54	8	0.54	0.02
40 - 59 Years	Female	No Healthcare professional	Yes	0.2	0.7	IgG <10	IgM <1	3.46	Normal	20.5	Urée normale	11.6	ALT normale	23.3	AST normale	49.1	ALP normale	0.3	BT normale	3	CK-MB normale	5.12	11.9	Hb normale	38.8	265	Plaquette normale	5.24	1.92	2.55	0.69	13.8	0.07	0.01
18 - 39 Years	Male	No Healthcare professional	Yes	3.2	0.5	IgG <10	IgM <1	0.59	Normal	11.2	Urée normale	27.8	ALT normale	38.5	AST normale	60	ALP normale	0.4	BT normale	3	CK-MB normale	4.41	14.7	Hb normale	44.3	294	Plaquette normale	8.28	3.23	3.78	0.94	11.4	0.31	0.02
>=60 Years	Female	No Healthcare professional	Yes	16.55	0.7	IgG >= 10	IgM <1	0.71	Normal	9.3	Urée normale	11.9	ALT normale	18.3	AST normale	43.2	ALP normale	0.5	BT normale	3	CK-MB normale	3.65	11.1	Hb normale	32.8	275	Plaquette normale	3.84	1.34	1.98	0.41	10.8	0.1	0.01
18 - 39 Years	Female	Healthcare professional	No	0	0.7	IgG <10	IgM <1	4.32	abnormal	33.3	Urée normale	16.9	ALT normale	23.2	AST normale	75.9	ALP normale	0.9	BT normale	3	CK-MB normale	4.48	13.4	Hb normale	40.5	168	Plaquette normale	5.05	3.24	1.34	0.35	6.9	0.11	0.01
>=60 Years	Male	No Healthcare professional	Yes	10.4	0.6	IgG >= 10	IgM <1	3.59	Normal	23.8	Urée normale	16.6	ALT normale	30.5	AST normale	44.5	ALP normale	0.5	BT normale	3	CK-MB normale	4.52	13.3	Hb normale	40.4	311	Plaquette normale	4.52	1.39	1.89	0.53	11.8	0.68	0.03
>=60 Years	Male	No Healthcare professional	Yes	6.3	1.9	IgG <10	IgM >= 10	4.26	abnormal	31.8	Urée normale	17.2	ALT normale	25.4	AST normale	57.3	ALP normale	0.3	BT normale	3	CK-MB normale	4.1	12.9	Hb normale	37.8	181	Plaquette normale	6.76	1.88	2.24	0.51	7.6	2.11	0.02
18 - 39 Years	Male	No Healthcare professional	No	3.7	0.3	IgG <10	IgM <1	0.93	Normal	14.3	Urée normale	29.5	ALT normale	51	AST anormale	28.2	ALP normale	0.8	BT normale	3	CK-MB normale	4.66	13.4	Hb normale	40.4	162	Plaquette normale	4.37	1.14	2.19	0.92	21.1	0.11	0.01
40 - 59 Years	Male	No Healthcare professional	No	0	2.4	IgG <10	IgM >= 10	3.75	Normal	24.5	Urée normale	9	ALT normale	15.1	AST normale	42.6	ALP normale	0.2	BT normale	3	CK-MB normale	4.16	12	Hb bas	37.4	279	Plaquette normale	6.7	3.42	2.56	0.54	8	0.17	0.01
>=60 Years	Male	No Healthcare professional	No	14.05	0.1	IgG >= 10	IgM <1	3.55	Normal	23	Urée normale	13.2	ALT normale	23.5	AST normale	49.1	ALP normale	1.5	BT normale	4.89	CK-MB normale	4.54	11.4	Hb bas	35.2	103	Plaquette anormale	3.75	1.57	1.67	0.45	12	0.06	0
40 - 59 Years	Female	No Healthcare professional	Yes	8.2	0.2	IgG <10	IgM <1	5.03	abnormal	32	Urée normale	24.8	ALT normale	33	AST normale	34.3	ALP normale	0.5	BT normale	3	CK-MB normale	6.12	16.3	Hb normale	49.7	177	Plaquette normale	4.9	1.72	2.87	0.25	5.2	0.03	0.03
40 - 59 Years	Female	Healthcare professional	No	13	0.3	IgG >= 10	IgM <1	2.85	Normal	25.6	Urée normale	17.9	ALT normale	23.5	AST normale	31.7	ALP normale	0.6	BT normale	3	CK-MB normale	4.03	12.5	Hb normale	37.9	234	Plaquette normale	4.32	4.32	1.41	0.58	13.5	0.09	0
40 - 59 Years	Female	Healthcare professional	No	32.2	0.4	IgG >= 10	IgM <1	5.51	abnormal	25.6	Urée normale	16.5	ALT normale	31.3	AST normale	46.4	ALP normale	1.2	BT normale	3	CK-MB normale	2.14	6.1	Hb bas	19	183	Plaquette normale	2.86	1.3	0.52	0.62	11.8	0.02	0
40 - 59 Years	Male	No Healthcare professional	No	11	0.3	IgG >= 10	IgM <1	3.75	Normal	28.4	Urée normale	15.8	ALT normale	21.5	AST normale	33.4	ALP normale	0.4	BT normale	3	CK-MB normale	5.08	14.7	Hb normale	46	182	Plaquette normale	5.76	1.69	2.71	0.27	4.7	1.04	0.05
>=60 Years	Male	No Healthcare professional	Yes	21.5	0.5	IgG >= 10	IgM <1	2.84	Normal	20.7	Urée normale	28.2	ALT normale	21.6	AST normale	31.6	ALP normale	0.5	BT normale	3	CK-MB normale	4.05	11.5	Hb bas	35.6	270	Plaquette normale	6.66	2.45	3.32	0.49	7.4	0.37	0.03
>=60 Years	Female	No Healthcare professional	Yes	0	1.8	IgG <10	IgM >= 10	2.71	Normal	25.1	Urée normale	20.5	ALT normale	30.3	AST normale	51.2	ALP normale	0.4	BT normale	4.53	CK-MB normale	3.76	11.1	Hb normale	34.9	260	Plaquette normale	6.3	2.6	2.77	0.54	0.54	0.37	0.02
>=60 Years	Female	No Healthcare professional	Yes	23.7	0.1	IgG >= 10	IgM <1	3.6	Normal	31.2	Urée normale	20.9	ALT normale	26.8	AST normale	44.2	ALP normale	0.9	BT normale	3	CK-MB normale	4.05	11.5	Hb normale	35.6	270	Plaquette normale	6.66	2.45	3.32	0.49	7.4	0.37	0.03
40 - 59 Years	Female	No Healthcare professional	No	10.8	0.1	IgG >= 10	IgM <1	2.46	Normal	23.5	Urée normale	166.1	ALT anormale	465.8	AST anormale	54.1	ALP normale	0.4	BT normale	3	CK-MB normale	3.65	11.5	Hb normale	35.9	197	Plaquette normale	2.97	1.68	0.74	0.46	15.6	0.09	0
40 - 59 Years	Male	No Healthcare professional	No	6.1	2.3	IgG <10	IgM >= 10	3.07	Normal	25.1	Urée normale	15.3	ALT normale	27.9	AST normale	46.1	ALP normale	0.5	BT normale	3	CK-MB normale	5.26	14.1	Hb normale	45.7	194	Plaquette normale	5.88	2.41	1.82	0.44	7.4	1.2	0.01
40 - 59 Years	Female	No Healthcare professional	No	3.7	0.5	IgG <10	IgM <1	3.5	Normal	32	Urée normale	11.6	ALT normale	23.3	AST normale	85.6	ALP normale	0.4	BT normale	3.53	CK-MB normale	5.12	14.5	Hb normale	44.3	273	Plaquette normale	5.38	2.3	2.11	0.34	6.4	0.61	0.02
40 - 59 Years	Male	Healthcare professional	No	2.7	0	IgG <10	IgM <1	4.26	abnormal	35.6	Urée normale	25.7	ALT normale	32.7	AST normale	45	ALP normale	0.5	BT normale	3	CK-MB normale	5.77	16.1	Hb normale	48.8	291	Plaquette normale	5.59	2.1	2.89	0.32	5.7	0.27	0.01
40 - 59 Years	Male	No Healthcare professional	No	17.9	0.3	IgG >= 10	IgM <1	4.53	abnormal	24.8	Urée normale	15.9	ALT normale	28.9	AST normale	60.5	ALP normale	1.4	BT normale	3	CK-MB normale	4.18	13.6	Hb normale	39.9	241	Plaquette normale	7.1	4.51	1.83	0.72	10	0.11	0.01
>=60 Years	Male	No Healthcare professional	Yes	25.3	0.5	IgG >= 10	IgM <1	3.13	Normal	28.4	Urée normale	96.6	ALT anormale	42.1	AST anormale	82	ALP normale	0.6	BT normale	3	CK-MB normale	6.03	19	Hb normale	58.6	128	Plaquette anormale	4.51	2.43	1.81	0.21	4.6	0.05	0.01
18 - 39 Years	Male	No Healthcare professional	No	17.2	1.1	IgG >= 10	IgM >= 10	2.88	Normal	28.9	Urée normale	15.9	ALT normale	31.5	AST normale	125.4	ALP anormale	1	BT normale	3	CK-MB normale	5.49	17.6	Hb normale	52.5	226	Plaquette normale	4.46	1.79	2.21	0.31	7	0.14	0.01
18 - 39 Years	Female	Healthcare professional	No	6.1	0	IgG <10	IgM <1	2.1	Normal	24.3	Urée normale	26.1	ALT normale	43.5	AST anormale	67.5	ALP normale	0.8	BT normale	3	CK-MB normale	4.4	13.1	Hb normale	39.4	186	Plaquette normale	4.13	2.18	1.41	0.51	12.3	0.02	0.01
18 - 39 Years	Male	No Healthcare professional	No	14.2	0.7	IgG >= 10	IgM <1	4.33	abnormal	24	Urée normale	15.7	ALT normale	28.4	AST normale	149.5	ALP anormale	1.6	BT normale	6.52	CK-MB normale	4.72	15.3	Hb normale	45.2	149	Plaquette anormale	4.82	2.72	1.68	0.35	7.3	0.06	0.01
40 - 59 Years	Female	Healthcare professional	No	2.8	0	IgG <10	IgM <1	3.86	Normal	35.3	Urée normale	27.2	ALT normale	50.1	AST anormale	49.8	ALP normale	0.6	BT normale	3	CK-MB normale	4.07	13.4	Hb normale	38.7	223	Plaquette normale	5.49	1.72	2.82	0.68	12.3	0.26	0.01
>=60 Years	Female	No Healthcare professional	No	12.3	0.6	IgG >= 10	IgM <1	5.44	abnormal	36.4	Urée normale	43.9	ALT anormale	28.8	AST normale	62	ALP normale	0.3	BT normale	3	CK-MB normale	4.61	14.4	Hb normale	45.1	268	Plaquette normale	6.18	2.54	3.04	0.33	5.4	0.26	0.01
>=60 Years	Female	No Healthcare professional	Yes	41.2	2	IgG >= 10	IgM >= 10	4.09	abnormal	32	Urée normale	27.8	ALT normale	27.8	AST normale	40	ALP normale	0.8	BT normale	3	CK-MB normale	8.53	22.8	Hb normale	72.1	85	Plaquette anormale	3.93	1.6	1.52	0.27	6.9	0.51	0.03
18 - 39 Years	Female	No Healthcare professional	No	13.7	0.4	IgG >= 10	IgM <1	3.5	Normal	28.4	Urée normale	17.5	ALT normale	21.6	AST normale	47.4	ALP normale	0.4	BT normale	3	CK-MB normale	6.7	21.2	Hb normale	65.5	104	Plaquette anormale	3.01	1.55	1.33	0.11	3.5	0.01	0.01
18 - 39 Years	Male	No Healthcare professional	No	8.7	0.4	IgG <10	IgM <1	2.31	Normal	32.3	Urée normale	25.7	ALT normale	37.8	AST normale	36.8	ALP normale	0.6	BT normale	4.34	CK-MB normale	5.23	15	Hb normale	46.6	97	Plaquette anormale	4.77	2.56	1.49	0.33	6.9	0.37	0.02
40 - 59 Years	Male	No Healthcare professional	No	23.1	1.2	IgG >= 10	IgM >= 10	4.49	abnormal	24.8	Urée normale	18.2	ALT normale	25.9	AST normale	52.2	ALP normale	0.5	BT normale	4.63	CK-MB normale	5.97	16.8	Hb normale	52.1	128	Plaquette anormale	5.14	2.6	1.73	0.45	8.7	0.34	0.02
18 - 39 Years	Male	No Healthcare professional	No	5.3	0.6	IgG <10	IgM <1	2.41	Normal	29.6	Urée normale	11.5	ALT normale	16.7	AST normale	75.3	ALP normale	0.4	BT normale	3	CK-MB normale	4.03	10.8	Hb bas	32.9	438	Plaquette normale	5.03	2.45	2.11	0.37	7.4	0.09	0.01
40 - 59 Years	Male	No Healthcare professional	No	3.3	0	IgG <10	IgM <1	2.88	Normal	28.1	Urée normale	24.5	ALT normale	18.5	AST normale	47.4	ALP normale	0.4	BT normale	3	CK-MB normale	5.07	12.8	Hb normale	40.9	223	Plaquette normale	6.42	2.71	3.13	0.37	5.7	0.2	0.01
40 - 59 Years	Female	No Healthcare professional	No	6.1	1	IgG <10	IgM >= 10	2.02	Normal	25.8	Urée normale	21.1	ALT normale	26.6	AST normale	32.9	ALP normale	1.5	BT normale	3.32	CK-MB normale	5.26	14.8	Hb normale	45.4	165	Plaquette normale	8.08	1.77	4.4	0.83	10.3	1.06	0.02
40 - 59 Years	Male	No Healthcare professional	No	7.9	0	IgG <10	IgM <1	2.22	Normal	24.8	Urée normale	18.4	ALT normale	26	AST normale	39.1	ALP normale	0.5	BT normale	3	CK-MB normale	5.29	14.6	Hb normale	44.8	161	Plaquette normale	5.27	2.94	1.9	0.35	6.7	0.07	0.01
18 - 39 Years	Male	No Healthcare professional	No	13.2	0.3	IgG >= 10	IgM <1	2.33	Normal	22	Urée normale	12.3	ALT normale	23.3	AST normale	56.9	ALP normale	0.8	BT normale	3	CK-MB normale	4.4	11.5	Hb bas	35.9	225	Plaquette normale	5.86	1.99	3.24	0.57	9.7	0.08	0.01
18 - 39 Years	Female	Healthcare professional	No	1.8	0	IgG <10	IgM <1	2.67	Normal	19.4	Urée normale	14.4	ALT normale	19.8	AST normale	50.2	ALP normale	1	BT normale	3	CK-MB normale	4.37	12.6	Hb normale	38.3	170	Plaquette normale	5.46	2.57	2.63	0.19	3.5	0.06	0.01
18 - 39 Years	Male	No Healthcare professional	No	3.8	2.8	IgG <10	IgM >= 10	0.9	Normal	12.7	Urée normale	18.2	ALT normale	26.4	AST normale	66.2	ALP normale	0.6	BT normale	10.4	CK-MB anormale	5.76	13.8	Hb normale	45.1	161	Plaquette normale	7.09	3.25	2.44	0.37	5.2	1.05	0.01
40 - 59 Years	Male	No Healthcare professional	Yes	17.5	0.1	IgG >= 10	IgM <1	0.65	Normal	10.5	Urée normale	13.4	ALT normale	18.6	AST normale	51	ALP normale	0.4	BT normale	3	CK-MB normale	3.86	10.8	Hb bas	33.1	202	Plaquette normale	4.85	2.32	2.21	0.17	3.4	0.16	0.01
>=60 Years	Female	No Healthcare professional	Yes	16.1	0	IgG >= 10	IgM <1	2.76	Normal	26.9	Urée normale	17.3	ALT normale	32.9	AST normale	50.8	ALP normale	1.2	BT normale	3	CK-MB normale	4.15	13.5	Hb normale	40.6	272	Plaquette normale	4	1.21	2.29	0.38	9.4	0.12	0
>=60 Years	Female	No Healthcare professional	Yes	1.5	1.4	IgG <10	IgM >= 10	2.64	Normal	20.2	Urée normale	8.8	ALT normale	19.1	AST normale	59.5	ALP normale	0.2	BT normale	3	CK-MB normale	3.38	9.5	Hb bas	29.8	351	Plaquette normale	6.41	2.42	3.3	0.48	7.5	0.19	0.02
>=60 Years	Male	Healthcare professional	Yes	19.4	0.1	IgG >= 10	IgM <1	2.79	Normal	25.5	Urée normale	26	ALT normale	30.3	AST normale	44	ALP normale	0.3	BT normale	3	CK-MB normale	4.5	13.4	Hb normale	42	274	Plaquette normale	6.43	3.33	2.17	0.4	6.2	0.5	0.03
>=60 Years	Male	Healthcare professional	No	1.7	1	IgG <10	IgM >= 10	4.16	abnormal	33	Urée normale	12.5	ALT normale	20.8	AST normale	49.1	ALP normale	0.4	BT normale	3	CK-MB normale	4.65	11.1	Hb bas	35.3	123	Plaquette anormale	4.01	1.46	2.32	0.05	2.3	0.12	0.02
18 - 39 Years	Male	Healthcare professional	No	0	0.7	IgG <10	IgM <1	3.25	Normal	23.5	Urée normale	11.3	ALT normale	18.8	AST normale	60	ALP normale	0.9	BT normale	3	CK-MB normale	3.86	11.1	Hb bas	33.8	244	Plaquette normale	4.79	1.45	2.94	0.22	4.5	0.14	0.01
18 - 39 Years	Male	No Healthcare professional	No	17.2	0.5	IgG >= 10	IgM <1	3.79	Normal	25.3	Urée normale	16	ALT normale	20.2	AST normale	43.2	ALP normale	0.3	BT normale	3	CK-MB normale	3.92	97	Hb normale	30.9	183	Plaquette normale	5.43	2.38	2.44	0.54	9.9	0.06	0.01
40 - 59 Years	Male	No Healthcare professional	Yes	26.1	0.9	IgG >= 10	IgM <1	2.44	Normal	23.5	Urée normale	55.1	ALT anormale	90.3	AST anormale	75.9	ALP normale	1.1	BT normale	3	CK-MB normale	5.08	17.7	Hb normale	53	302	Plaquette normale	5.04	1.9	2.07	0.94	18.7	0.12	0.01
18 - 39 Years	Male	No Healthcare professional	No	2	0.5	IgG <10	IgM <1	2.82	Normal	27.9	Urée normale	20.5	ALT normale	35.9	AST normale	44.5	ALP normale	1.7	BT normale	3	CK-MB normale	5.09	15.9	Hb normale	47.1	201	Plaquette normale	5.42	2.96	1.76	0.44	8.1	0.25	0.01
40 - 59 Years	Female	No Healthcare professional	Yes	1.4	0.2	IgG <10	IgM <1	3.3	Normal	27.4	Urée normale	20.1	ALT normale	28.4	AST normale	57.3	ALP normale	0.4	BT normale	3	CK-MB normale	5.04	14.3	Hb normale	44.3	232	Plaquette normale	6.2	2.36	3	0.47	7.5	0.35	0.02
40 - 59 Years	Male	No Healthcare professional	No	4.9	1.1	IgG <10	IgM >= 10	3.35	Normal	26.3	Urée normale	29.3	ALT normale	22.7	AST normale	28.2	ALP normale	0.5	BT normale	3.01	CK-MB normale	4.55	14.1	Hb normale	42.8	251	Plaquette normale	4.42	2.28	1.67	0.3	6.9	0.16	0.01
40 - 59 Years	Male	Healthcare professional	Yes	1.4	0.2	IgG <10	IgM <1	3.84	Normal	32	Urée normale	23.7	ALT normale	35.9	AST normale	36.5	ALP normale	0.9	BT normale	4.37	CK-MB normale	5.38	16.6	Hb normale	51.3	174	Plaquette normale	5.43	2.59	2.17	0.41	7.5	0.24	0.02
40 - 59 Years	Male	No Healthcare professional	No	21.7	0.1	IgG >= 10	IgM <1	3.78	Normal	22.7	Urée normale	12.3	ALT normale	23.5	AST normale	47.9	ALP normale	0.7	BT normale	3	CK-MB normale	3.69	10.5	Hb bas	30.5	246	Plaquette normale	6.11	3.11	2.34	0.41	6.7	0.24	0.01
>=60 Years	Female	Healthcare professional	Yes	12.4	0	IgG >= 10	IgM <1	3.91	Normal	25.6	Urée normale	18	ALT normale	25.8	AST normale	45.1	ALP normale	1.6	BT normale	3	CK-MB normale	4.4	15.4	Hb normale	44.3	352	Plaquette normale	4.78	1.88	2.44	0.36	7.5	0.08	0.02
>=60 Years	Female	No Healthcare professional	Yes	19.5	2.1	IgG >= 10	IgM >= 10	3.77	Normal	29.4	Urée normale	12.2	ALT normale	20.1	AST normale	53.8	ALP normale	0.6	BT normale	3	CK-MB normale	3.98	11.9	Hb normale	34.7	301	Plaquette normale	5.87	2.14	3.19	0.43	7.3	0.09	0.02
>=60 Years	Female	No Healthcare professional	Yes	4.3	0.3	IgG <10	IgM <1	3.3	Normal	23.8	Urée normale	34.8	ALT normale	27.2	AST normale	59.9	ALP normale	0.9	BT normale	3	CK-MB normale	4.48	12.4	Hb normale	37	114	Plaquette anormale	2.98	1.64	0.97	0.32	10.6	0.05	0
>=60 Years	Female	No Healthcare professional	Yes	5.6	1.1	IgG <10	IgM >= 10	2.02	Normal	25.8	Urée normale	54.4	ALT anormale	15.39	AST normale	36.5	ALP normale	1.2	BT normale	3	CK-MB normale	4.2	14.1	Hb normale	41	93	Plaquette anormale	4.9	1.4	3	0.38	7.7	0.12	0
18 - 39 Years	Female	Healthcare professional	No	13.2	0.4	IgG >= 10	IgM <1	2.75	Normal	28.4	Urée normale	13.1	ALT normale	34.8	AST normale	69.5	ALP normale	0.6	BT normale	10.82	CK-MB anormale	4.41	12.4	Hb normale	37.1	246	Plaquette normale	3.68	1.27	2.02	0.37	10.1	0.01	0.01
18 - 39 Years	Male	No Healthcare professional	No	12.4	0.3	IgG >= 10	IgM <1	2.19	Normal	25.8	Urée normale	13.8	ALT normale	19.3	AST normale	54.5	ALP normale	0.6	BT normale	3	CK-MB normale	3.57	11.5	Hb bas	34.5	274	Plaquette normale	5.51	2.28	2.78	0.34	6.1	0.09	0.02
18 - 39 Years	Female	No Healthcare professional	No	1.1	0.1	IgG <10	IgM <1	2.9	Normal	28.9	Urée normale	13.7	ALT normale	24.6	AST normale	58.9	ALP normale	1.9	BT normale	3	CK-MB normale	4.89	17.3	Hb normale	51.5	173	Plaquette normale	4.69	2.49	1.79	0.35	7.5	0.05	0.01
40 - 59 Years	Male	Healthcare professional	No	0	0.1	IgG <10	IgM <1	3.27	Normal	26.1	Urée normale	13.6	ALT normale	24.5	AST normale	35	ALP normale	0.8	BT normale	3	CK-MB normale	3.87	8.5	Hb bas	27.7	268	Plaquette normale	5.57	2.8	2.3	0.3	5.4	0.11	0.02
>=60 Years	Male	No Healthcare professional	No	1.9	1	IgG <10	IgM >= 10	3.14	Normal	27.6	Urée normale	11.5	ALT normale	24.5	AST normale	61.3	ALP normale	1.3	BT normale	3	CK-MB normale	4.7	10.8	Hb bas	34	320	Plaquette normale	6.54	2.68	3.03	0.72	11	0.1	0.01
>=60 Years	Male	No Healthcare professional	No	29.9	0.2	IgG >= 10	IgM <1	2.54	Normal	25.6	Urée normale	13.8	ALT normale	25	AST normale	60.6	ALP normale	0.4	BT normale	3	CK-MB normale	3.83	9.7	Hb bas	29.8	223	Plaquette normale	5.89	2.34	2.61	0.71	12.1	0.21	0.02
40 - 59 Years	Female	No Healthcare professional	No	8.1	1.4	IgG <10	IgM >= 10	3	Normal	39.5	Urée normale	33.3	ALT normale	46.2	AST anormale	51.2	ALP normale	1.8	BT normale	3	CK-MB normale	5.22	14.6	Hb normale	44.2	287	Plaquette normale	5.07	2.1	2.28	0.46	9.1	0.46	0.21
18 - 39 Years	Male	No Healthcare professional	No	20.3	0.6	IgG >= 10	IgM <1	4.72	abnormal	29.2	Urée normale	11.1	ALT normale	28.2	AST normale	78.9	ALP normale	1	BT normale	3	CK-MB normale	2.35	8.2	Hb bas	25	172	Plaquette normale	3.49	1.69	1.19	0.36	10.4	0.24	0.01
18 - 39 Years	Female	No Healthcare professional	No	12.2	0.5	IgG >= 10	IgM <1	6.48	abnormal	29.7	Urée normale	26.4	ALT normale	42	AST anormale	61.3	ALP normale	0.6	BT normale	3	CK-MB normale	3.81	13.4	Hb normale	39.4	324	Plaquette normale	4.61	1.73	2.034	0.42	7.4	0.05	0
18 - 39 Years	Male	No Healthcare professional	No	18.3	0.2	IgG >= 10	IgM <1	1.86	Normal	23.8	Urée normale	34.2	ALT normale	30.1	AST normale	60.6	ALP normale	1.2	BT normale	3	CK-MB normale	4.41	12.9	Hb normale	40.9	283	Plaquette normale	5.21	2.24	2.13	0.48	9.3	0.32	0.04
40 - 59 Years	Male	No Healthcare professional	No	21.2	0.1	IgG >= 10	IgM <1	3.43	Normal	28.4	Urée normale	16.3	ALT normale	27.5	AST normale	51.2	ALP normale	1.9	BT normale	3	CK-MB normale	4.99	14.7	Hb normale	46	157	Plaquette normale	4.46	1.58	2.39	0.41	9.1	0.07	0.01
18 - 39 Years	Male	Healthcare professional	No	0	1.9	IgG <10	IgM >= 10	6.48	abnormal	29.7	Urée normale	26.4	ALT normale	42	AST anormale	78.9	ALP normale	0.6	BT normale	3	CK-MB normale	3.81	13.4	Hb normale	39.4	324	Plaquette normale	4.61	1.73	2.034	0.42	7.4	0.05	0
>=60 Years	Male	Healthcare professional	No	4.7	0.4	IgG <10	IgM <1	3.87	Normal	36	Urée normale	32.3	ALT normale	42.2	AST anormale	49.1	ALP normale	0.6	BT normale	3	CK-MB normale	5.65	16.2	Hb normale	48.9	153	Plaquette normale	5.87	2.6	2.57	0.5	8.6	0.18	0.02
18 - 39 Years	Male	No Healthcare professional	No	12.3	0.8	IgG >= 10	IgM <1	3.44	Normal	27.6	Urée normale	11.8	ALT normale	19.7	AST normale	60	ALP normale	1	BT normale	3	CK-MB normale	5.18	14.8	Hb normale	43.9	152	Plaquette normale	4.16	2.36	1.27	0.5	11.9	0.02	0.01
40 - 59 Years	Male	No Healthcare professional	No	17	1.3	IgG >= 10	IgM >= 10	3.85	Normal	28.1	Urée normale	25.2	ALT normale	33.1	AST normale	43.2	ALP normale	1.3	BT normale	3	CK-MB normale	5.1	18.1	Hb normale	52.6	165	Plaquette normale	3.5	1.82	1.33	0.29	8.2	0.05	0.01
40 - 59 Years	Female	No Healthcare professional	No	16.1	1.1	IgG >= 10	IgM >= 10	1.07	Normal	38.7	Urée normale	35.1	ALT normale	34.4	AST normale	75.9	ALP normale	0.7	BT normale	3	CK-MB normale	4.64	14.8	Hb normale	45	156	Plaquette normale	6.47	3.96	1.83	0.5	7.7	0.16	0.02
40 - 59 Years	Male	Healthcare professional	No	8.1	0.1	IgG <10	IgM <1	2.55	Normal	27.6	Urée normale	25.7	ALT normale	36.1	AST normale	32.9	ALP normale	0.9	BT normale	3	CK-MB normale	4.64	14.4	Hb normale	42.3	215	Plaquette normale	6.08	3.21	2.35	0.46	7.5	0.05	0.01
18 - 39 Years	Male	Healthcare professional	No	13	1	IgG >= 10	IgM >= 10	2.42	Normal	30.7	Urée normale	28.7	ALT normale	32.4	AST normale	39.1	ALP normale	0.3	BT normale	3	CK-MB normale	5.57	14.9	Hb normale	45.3	197	Plaquette normale	6.5	2.61	2.11	0.42	6.4	1.31	0.05
18 - 39 Years	Male	Healthcare professional	No	14.6	0.6	IgG >= 10	IgM <1	2.93	Normal	30.7	Urée normale	11.9	ALT normale	23.8	AST normale	56.9	ALP normale	1.9	BT normale	3	CK-MB normale	5.52	16.2	Hb normale	50.8	211	Plaquette normale	4.48	2.37	1.71	0.33	7.3	0.06	0.01
40 - 59 Years	Male	Healthcare professional	No	9.2	0.4	IgG <10	IgM <1	2.55	Normal	30.7	Urée normale	28.2	ALT normale	32.2	AST normale	50.2	ALP normale	1.2	BT normale	3	CK-MB normale	4.45	11.6	Hb bas	37.5	169	Plaquette normale	6.62	2.66	2.66	1.58	23.8	0.31	0.01
18 - 39 Years	Male	No Healthcare professional	No	20.6	0.5	IgG >= 10	IgM <1	3.39	Normal	16.8	Urée normale	12.9	ALT normale	17.7	AST normale	66.2	ALP normale	0.7	BT normale	3	CK-MB normale	4.44	7.5	Hb bas	26	192	Plaquette normale	3.53	1.34	1.78	0.38	10.9	0.02	0.01
18 - 39 Years	Male	Healthcare professional	No	13.6	0.1	IgG >= 10	IgM <1	4.36	abnormal	28.1	Urée normale	13.5	ALT normale	23.3	AST normale	51	ALP normale	0.5	BT normale	3	CK-MB normale	4.13	11.7	Hb bas	35.8	209	Plaquette normale	4.42	2.31	1.57	0.34	7.8	0.19	0.01
18 - 39 Years	Female	Healthcare professional	No	2.2	0.6	IgG <10	IgM <1	2.49	Normal	18.6	Urée normale	11.8	ALT normale	17.8	AST normale	50.8	ALP normale	0.3	BT normale	3	CK-MB normale	5	12.4	Hb normale	38.9	249	Plaquette normale	6.25	2.4	3.09	0.59	9.5	0.16	0.01
>=60 Years	Female	Healthcare professional	No	19.7	1	IgG >= 10	IgM >= 10	3.36	Normal	38.4	Urée normale	22.9	ALT normale	24.4	AST normale	59.5	ALP normale	1.1	BT normale	4.29	CK-MB normale	5.15	16.4	Hb normale	48.6	160	Plaquette normale	4.87	2.98	1.45	0.39	8.1	0.05	0
18 - 39 Years	Male	Healthcare professional	No	15.4	0.5	IgG >= 10	IgM <1	2.22	Normal	24.3	Urée normale	25.9	ALT normale	34.6	AST normale	44	ALP normale	0.2	BT normale	3	CK-MB normale	3.68	13.5	Hb normale	39.5	294	Plaquette normale	3.73	1.26	2.03	0.29	7.8	0.12	0.03
40 - 59 Years	Male	No Healthcare professional	No	5	1.1	IgG <10	IgM >= 10	4.57	abnormal	31	Urée normale	25.6	ALT normale	34.1	AST normale	49.1	ALP normale	1	BT normale	3	CK-MB normale	5.6	13.9	Hb normale	43.2	254	Plaquette normale	5	1.85	2.4	0.42	8.3	0.31	0.02
40 - 59 Years	Female	Healthcare professional	No	19.8	1.2	IgG >= 10	IgM >= 10	3.89	Normal	25.1	Urée normale	12.2	ALT normale	13.6	AST normale	60	ALP normale	0.2	BT normale	3	CK-MB normale	4.4	11.5	Hb normale	36.7	166	Plaquette normale	6.61	3.37	2.32	0.32	4.9	0.59	0.01
18 - 39 Years	Female	No Healthcare professional	No	8.7	0	IgG <10	IgM <1	4.2	abnormal	36.6	Urée normale	57.9	ALT anormale	49.5	AST anormale	43.2	ALP normale	0.8	BT normale	4.64	CK-MB normale	4.81	15.3	Hb normale	44.7	215	Plaquette normale	5.6	2.9	1.93	0.68	12.1	0.07	0.02
18 - 39 Years	Female	No Healthcare professional	No	1.9	0.4	IgG <10	IgM <1	3.26	Normal	20.2	Urée normale	17.7	ALT normale	20.2	AST normale	75.9	ALP normale	0.6	BT normale	3	CK-MB normale	4.36	11.9	Hb normale	37.5	250	Plaquette normale	6.55	1.66	4.26	0.43	6.6	0.19	0.01
18 - 39 Years	Male	No Healthcare professional	No	12.9	0.9	IgG >= 10	IgM <1	2.32	Normal	22.2	Urée normale	43.5	ALT anormale	65	AST anormale	44.5	ALP normale	1.2	BT normale	3	CK-MB normale	2.82	7.6	Hb bas	24.2	178	Plaquette normale	3.41	2.01	1.07	0.24	7.1	0.08	0.01
18 - 39 Years	Female	No Healthcare professional	No	0	1	IgG <10	IgM >= 10	4.35	abnormal	22.2	Urée normale	27.6	ALT normale	27.5	AST normale	57.3	ALP normale	0.5	BT normale	3	CK-MB normale	3.82	12.6	Hb normale	37.4	158	Plaquette normale	4.54	1.69	2.36	0.38	8.4	0.1	0.01
18 - 39 Years	Female	No Healthcare professional	No	2.8	0.1	IgG <10	IgM <1	2.51	Normal	26.1	Urée normale	12.8	ALT normale	16.9	AST normale	28.2	ALP normale	0.3	BT normale	3	CK-MB normale	3.97	11.3	Hb normale	35.3	221	Plaquette normale	4.54	2.22	1.87	0.4	8.9	0.05	0
40 - 59 Years	Male	No Healthcare professional	No	9.8	0.5	IgG <10	IgM <1	2.01	Normal	42.1	Urée anormale	35.37	ALT normale	59.15	AST anormale	83.2	ALP normale	13.25	BT normale	3.79	CK-MB normale	9.25	26.5	Hb normale	94.2	77	Plaquette anormale	2.93	1.04	0.86	0.31	10.7	0.71	0.01
18 - 39 Years	Male	No Healthcare professional	No	18.4	0	IgG >= 10	IgM <1	3.82	Normal	31	Urée normale	19.9	ALT normale	33	AST normale	47.9	ALP normale	1	BT normale	3	CK-MB normale	5.48	15	Hb normale	47.4	173	Plaquette normale	7.28	5.48	1.42	0.3	4.1	0.07	0.01
18 - 39 Years	Male	Healthcare professional	No	1.2	0	IgG <10	IgM <1	3.16	Normal	24	Urée normale	13.8	ALT normale	23.9	AST normale	45.1	ALP normale	0.8	BT normale	3	CK-MB normale	4.92	14.3	Hb normale	44.7	118	Plaquette anormale	4.94	2.91	1.52	0.5	10.1	0.01	0
18 - 39 Years	Male	Healthcare professional	No	9.4	0.1	IgG <10	IgM <1	2.13	Normal	19.1	Urée normale	10.8	ALT normale	16.7	AST normale	53.8	ALP normale	0.7	BT normale	3	CK-MB normale	4.33	11.8	Hb bas	36	288	Plaquette normale	6.33	3.38	2.16	0.39	6.2	0.39	0.01
18 - 39 Years	Male	Healthcare professional	No	1.3	0	IgG <10	IgM <1	1.67	Normal	22.7	Urée normale	12.3	ALT normale	26.4	AST normale	59.9	ALP normale	0.2	BT normale	3	CK-MB normale	4.11	12.1	Hb bas	36.8	125	Plaquette anormale	2.94	1.08	1.29	0.47	16	0.06	0.04
40 - 59 Years	Male	Healthcare professional	No	7.4	0.4	IgG <10	IgM <1	3.14	Normal	37.7	Urée normale	22.6	ALT normale	293	AST anormale	36.5	ALP normale	1.4	BT normale	5.82	CK-MB normale	4.53	13.3	Hb normale	41.4	246	Plaquette normale	8.18	4.01	2.38	0.43	5.1	1.35	0.01
40 - 59 Years	Female	No Healthcare professional	No	16.4	0.6	IgG >= 10	IgM <1	2.9	Normal	23.5	Urée normale	17.8	ALT normale	25.3	AST normale	69.5	ALP normale	0.2	BT normale	3	CK-MB normale	5.03	13.6	Hb normale	41.1	321	Plaquette normale	4.07	1.92	1.58	0.46	11.3	0.1	0.01
>=60 Years	Male	No Healthcare professional	No	2.4	1	IgG <10	IgM >= 10	2.78	Normal	28.1	Urée normale	18.8	ALT normale	41.4	AST anormale	54.5	ALP normale	0.4	BT normale	9.36	CK-MB anormale	5.73	13.7	Hb normale	44.3	177	Plaquette normale	6.48	3.53	2.11	0.6	9.3	0.23	0.01
40 - 59 Years	Male	Healthcare professional	No	5.7	1.3	IgG <10	IgM >= 10	2.65	Normal	32.5	Urée normale	18.7	ALT normale	27	AST normale	58.9	ALP normale	0.9	BT normale	3	CK-MB normale	5.02	14.7	Hb normale	45.8	119	Plaquette anormale	7.15	3.4	3.13	0.55	7.7	0.06	0.01
>=60 Years	Male	Healthcare professional	No	23.5	0.2	IgG >= 10	IgM <1	2.43	Normal	38.7	Urée normale	11.6	ALT normale	29.2	AST normale	35	ALP normale	0.4	BT normale	3	CK-MB normale	4.67	14.7	Hb normale	44.1	215	Plaquette normale	5.31	1.51	2.98	0.4	9.2	1.57	0.03
18 - 39 Years	Female	No Healthcare professional	No	0	1.7	IgG <10	IgM >= 10	3.2	Normal	28.7	Urée normale	121	ALT anormale	192.2	AST anormale	81.9	ALP normale	0.4	BT normale	3	CK-MB normale	5.26	13.5	Hb normale	42.8	256	Plaquette normale	4.99	1.78	2.34	0.5	10.1	0.06	0
18 - 39 Years	Male	No Healthcare professional	No	13.4	0.9	IgG >= 10	IgM <1	4.13	abnormal	42.3	Urée anormale	68.3	ALT anormale	54.9	AST anormale	51	ALP normale	0.7	BT normale	3.45	CK-MB normale	5.4	15.3	Hb normale	49.1	186	Plaquette normale	6.04	2.44	2.46	0.48	8	0.62	0.62
40 - 59 Years	Male	Healthcare professional	No	12.6	1.5	IgG >= 10	IgM >= 10	2.74	Normal	34.1	Urée normale	17.9	ALT normale	27.1	AST normale	54.4	ALP normale	0.3	BT normale	5.36	CK-MB normale	4.42	13.4	Hb normale	40.7	221	Plaquette normale	6.45	2.71	2.9	0.52	8	0.29	0.03
40 - 59 Years	Male	Healthcare professional	No	6.7	0.4	IgG <10	IgM <1	3.91	Normal	32.5	Urée normale	12.3	ALT normale	22.8	AST normale	69.2	ALP normale	0.6	BT normale	3	CK-MB normale	5.5	13	Hb normale	43.2	232	Plaquette normale	7.56	2.09	4.03	0.85	11.2	0.54	0.05
40 - 59 Years	Male	No Healthcare professional	Yes	6.1	0.6	IgG <10	IgM <1	3.56	Normal	28.7	Urée normale	22.8	ALT normale	43.5	AST anormale	91.3	ALP normale	1.5	BT normale	4.08	CK-MB normale	4.27	14.7	Hb normale	38.6	338	Plaquette normale	6.94	1.49	4.88	0.36	5.2	0.19	0.02
40 - 59 Years	Female	Healthcare professional	No	1.6	1.5	IgG <10	IgM >= 10	2.94	Normal	17.1	Urée normale	12.8	ALT normale	19.6	AST normale	57.5	ALP normale	0.6	BT normale	3	CK-MB normale	3.87	12.7	Hb normale	36.9	281	Plaquette normale	8.05	4.9	2.11	0.93	11.5	0.09	0.02
40 - 59 Years	Female	Healthcare professional	No	0	1	IgG <10	IgM >= 10	2.65	Normal	32.3	Urée normale	9.8	ALT normale	16.4	AST normale	203.8	ALP anormale	0.4	BT normale	3	CK-MB normale	5.44	17.4	Hb normale	50.9	195	Plaquette normale	5.05	2.11	2	0.25	5	0.67	0.02
18 - 39 Years	Male	No Healthcare professional	No	0.7	0.4	IgG <10	IgM <1	4.78	abnormal	29.9	Urée normale	21.1	ALT normale	29.8	AST normale	57.9	ALP normale	0.4	BT normale	3	CK-MB normale	4.79	14.4	Hb normale	44.6	142	Plaquette anormale	8.12	4.15	2.92	0.97	11.9	0.08	0
18 - 39 Years	Female	No Healthcare professional	No	0	4.7	IgG <10	IgM >= 10	1	Normal	4.9	Urée normale	14.6	ALT normale	19	AST normale	50.8	ALP normale	0.6	BT normale	3	CK-MB normale	5.54	13.2	Hb normale	41.9	172	Plaquette normale	4.92	3.24	1.33	5.5	5.5	0.08	0
40 - 59 Years	Female	No Healthcare professional	No	20.7	0.2	IgG >= 10	IgM <1	0.9	Normal	5	Urée normale	21.7	ALT normale	28.8	AST normale	39.6	ALP normale	0.8	BT normale	3	CK-MB normale	5.53	15.4	Hb normale	49.5	225	Plaquette normale	4.04	1.95	1.53	0.49	12.1	0.06	0.01
40 - 59 Years	Female	No Healthcare professional	No	0	1.9	IgG <10	IgM >= 10	1.1	Normal	4.8	Urée normale	23.7	ALT normale	29.7	AST normale	50.1	ALP normale	1	BT normale	3.06	CK-MB normale	3.9	12.8	Hb normale	37.3	270	Plaquette normale	4.93	2.15	1.9	0.38	7.7	0.48	0.02
18 - 39 Years	Male	No Healthcare professional	No	19.5	0.2	IgG >= 10	IgM <1	1.2	Normal	5.2	Urée normale	17.1	ALT normale	26.4	AST normale	51	ALP normale	1.2	BT normale	3	CK-MB normale	5.01	16.2	Hb normale	47.7	90	Plaquette anormale	5.73	2.32	2.97	0.26	4.5	0.17	0.01
>=60 Years	Female	No Healthcare professional	No	15.2	0.7	IgG >= 10	IgM <1	1	Normal	5.4	Urée normale	13	ALT normale	22.9	AST normale	66.6	ALP normale	0.5	BT normale	3	CK-MB normale	5.17	15.2	Hb normale	45.6	153	Plaquette normale	3.92	2.35	1.24	0.25	6.4	0.07	0.01
18 - 39 Years	Female	No Healthcare professional	No	9.1	0	IgG <10	IgM <1	1.1	Normal	6.2	Urée normale	22.8	ALT normale	17.7	AST normale	58	ALP normale	0.7	BT normale	3	CK-MB normale	6.72	14.7	Hb normale	48	212	Plaquette normale	5.54	2.6	2.06	0.54	9.8	0.32	0.02
40 - 59 Years	Female	Healthcare professional	No	10.1	0.5	IgG >= 10	IgM <1	0.7	Normal	5.5	Urée normale	13.4	ALT normale	21.4	AST normale	84.3	ALP normale	0.5	BT normale	3	CK-MB normale	4.45	4.45	Hb bas	38.5	114	Plaquette anormale	312	1.56	1.23	0.28	9.1	0.04	0.01
18 - 39 Years	Male	Healthcare professional	No	26	0.1	IgG >= 10	IgM <1	1	Normal	5	Urée normale	26	ALT normale	23.9	AST normale	76.6	ALP normale	0.4	BT normale	3	CK-MB normale	5.81	13.6	Hb normale	43.4	206	Plaquette normale	4.78	2.09	1.86	0.41	8.5	0.41	0.01
40 - 59 Years	Female	No Healthcare professional	Yes	9.2	0.2	IgG <10	IgM <1	1.1	Normal	6	Urée normale	15.3	ALT normale	22.3	AST normale	68.2	ALP normale	1	BT normale	5.7	CK-MB normale	4.97	13.6	Hb normale	42.3	185	Plaquette normale	3.83	1.67	1.93	0.2	5.2	0.02	0.01
18 - 39 Years	Female	No Healthcare professional	No	7.4	0.1	IgG <10	IgM <1	1	Normal	7.4	Urée normale	33.4	ALT normale	58.7	AST anormale	48	ALP normale	0.7	BT normale	3	CK-MB normale	4.89	15.3	Hb normale	41.7	46	Plaquette anormale	174	4.51	1.74	0.28	6.3	0.19	0
>=60 Years	Male	No Healthcare professional	Yes	4.7	1	IgG <10	IgM >= 10	1.2	Normal	6.4	Urée normale	42	ALT anormale	24.3	AST normale	80.2	ALP normale	2.1	BT normale	3.2	CK-MB normale	5.74	13.9	Hb normale	46.2	242	Plaquette normale	5.97	3.2	2.17	0.48	8	0.1	0.02
18 - 39 Years	Female	Healthcare professional	No	19.5	1.6	IgG >= 10	IgM >= 10	2.9	Normal	21.1	Urée normale	24.4	ALT normale	27.7	AST normale	58.6	ALP normale	0.4	BT normale	3.11	CK-MB normale	5.12	15	Hb normale	45.9	205	Plaquette normale	5.15	2.07	2.52	0.33	6.4	0.21	0.02
40 - 59 Years	Male	Healthcare professional	No	25.6	0.1	IgG >= 10	IgM <1	2.32	Normal	11.3	Urée normale	14.5	ALT normale	18.2	AST normale	30.4	ALP normale	1.1	BT normale	3	CK-MB normale	6.36	16.2	Hb normale	50.9	275	Plaquette normale	6.48	2.92	2.75	0.57	8.8	0.22	0.02
18 - 39 Years	Male	No Healthcare professional	No	12.8	0.9	IgG >= 10	IgM <1	1	Normal	6.1	Urée normale	10	ALT normale	23.9	AST normale	47	ALP normale	0.4	BT normale	3	CK-MB normale	4.58	12.4	Hb bas	37.6	289	Plaquette normale	5.41	2.19	2.68	0.43	8	0.1	0.01
40 - 59 Years	Male	No Healthcare professional	No	5.7	0.3	IgG <10	IgM <1	0.84	Normal	4.6	Urée normale	18.2	ALT normale	27.5	AST normale	55.5	ALP normale	0.5	BT normale	3	CK-MB normale	5.88	16.5	Hb normale	52.1	193	Plaquette normale	5.36	2.3	2.29	0.44	8.3	0.31	0.02
40 - 59 Years	Male	Healthcare professional	Yes	24.4	1.5	IgG >= 10	IgM >= 10	1.1	Normal	4.4	Urée normale	15.2	ALT normale	21.7	AST normale	104.1	ALP normale	1	BT normale	3	CK-MB normale	4.62	13.6	Hb normale	40.5	312	Plaquette normale	5.75	1.18	2.44	0.35	6	1.74	0.04
>=60 Years	Male	No Healthcare professional	No	19.9	0.7	IgG >= 10	IgM <1	1.69	Normal	17.9	Urée normale	19.9	ALT normale	36.5	AST normale	36	ALP normale	0.7	BT normale	4.35	CK-MB normale	4.14	13.1	Hb normale	40.3	286	Plaquette normale	8.03	3.91	2.78	0.57	7.1	0.75	0.02
>=60 Years	Female	No Healthcare professional	Yes	10.1	0	IgG >= 10	IgM <1	1	Normal	7.5	Urée normale	14.1	ALT normale	28	AST normale	50	ALP normale	0.2	BT normale	3.25	CK-MB normale	4.62	13.2	Hb normale	41.3	205	Plaquette normale	5.31	1.89	2.14	0.47	8.8	0.84	0.02
>=60 Years	Male	Healthcare professional	No	0	0.3	IgG <10	IgM <1	0.9	Normal	5.3	Urée normale	25.2	ALT normale	44.3	AST anormale	47	ALP normale	1.7	BT normale	4.55	CK-MB normale	4.26	13.6	Hb normale	40.2	232	Plaquette normale	5.16	2.67	1.97	0.26	5.1	0.24	0.02
>=60 Years	Female	Healthcare professional	Yes	19.4	0.2	IgG >= 10	IgM <1	1	Normal	7.8	Urée normale	30.3	ALT normale	25.6	AST normale	64.8	ALP normale	0.7	BT normale	3	CK-MB normale	5.4	14.9	Hb normale	46.6	226	Plaquette normale	5.76	3.27	2.09	0.32	5.5	0.07	0.01
40 - 59 Years	Male	Healthcare professional	No	12.9	0.1	IgG >= 10	IgM <1	1.2	Normal	6.3	Urée normale	18.9	ALT normale	25.9	AST normale	45	ALP normale	1.1	BT normale	3	CK-MB normale	4.66	13.2	Hb normale	40.8	296	Plaquette normale	5.12	2.59	1.54	0.24	4.6	0.73	0.02
>=60 Years	Male	No Healthcare professional	Yes	13.5	1.7	IgG >= 10	IgM >= 10	1.2	Normal	4.1	Urée normale	12.4	ALT normale	22.1	AST normale	36.2	ALP normale	0.6	BT normale	3	CK-MB normale	4.43	14.5	Hb normale	43.5	226	Plaquette normale	4.48	2.18	1.6	0.29	6.5	0.4	0.01
>=60 Years	Male	Healthcare professional	Yes	22.2	0	IgG >= 10	IgM <1	0.9	Normal	4.9	Urée normale	26.3	ALT normale	31.5	AST normale	49.8	ALP normale	0.3	BT normale	3	CK-MB normale	5.42	12.1	Hb bas	40	276	Plaquette normale	7.38	2.99	3.67	0.4	6.1	0.3	0.02
>=60 Years	Male	No Healthcare professional	Yes	11.4	0.6	IgG >= 10	IgM <1	1	Normal	4.5	Urée normale	16.7	ALT normale	20.9	AST normale	44.1	ALP normale	0.5	BT normale	3	CK-MB normale	2.27	10.5	Hb bas	33.2	249	Plaquette normale	6.22	2.14	3.02	0.55	8.9	0.44	0.07
18 - 39 Years	Male	Healthcare professional	No	3.8	1.3	IgG <10	IgM >= 10	2.23	Normal	19.4	Urée normale	11.2	ALT normale	25	AST normale	63.1	ALP normale	0.8	BT normale	3	CK-MB normale	4.66	11.9	Hb bas	37.4	331	Plaquette normale	7.87	3.73	3.45	0.41	5.2	0.2	0.02
>=60 Years	Male	No Healthcare professional	Yes	5.4	1	IgG <10	IgM >= 10	2.9	Normal	32	Urée normale	19.6	ALT normale	22.6	AST normale	88	ALP normale	0.4	BT normale	3	CK-MB normale	4.59	14.4	Hb normale	43.5	245	Plaquette normale	6.92	1.79	3.7	0.55	8	0.82	0.06
>=60 Years	Male	No Healthcare professional	Yes	5	0.2	IgG <10	IgM <1	1.7	Normal	20.4	Urée normale	9.7	ALT normale	15.1	AST normale	169.1	ALP anormale	0.2	BT normale	3	CK-MB normale	4.16	4.16	Hb bas	38.2	208	Plaquette normale	8	5.44	1.84	0.56	7	0.15	0.01
18 - 39 Years	Male	No Healthcare professional	No	18.1	0	IgG >= 10	IgM <1	3.64	Normal	28.7	Urée normale	13.8	ALT normale	28.5	AST normale	63.9	ALP normale	0.4	BT normale	3	CK-MB normale	4.04	11.5	Hb bas	34.9	169	Plaquette normale	4.25	2.51	1.45	0.27	6.4	0.01	0.01
>=60 Years	Male	No Healthcare professional	Yes	22.1	0.3	IgG >= 10	IgM <1	3.12	Normal	19.7	Urée normale	14.1	ALT normale	18.3	AST normale	70.8	ALP normale	0.6	BT normale	3	CK-MB normale	4.24	12	Hb bas	36.8	406	Plaquette normale	6.14	2.02	3	0.41	6.6	0.68	0.03
>=60 Years	Male	No Healthcare professional	No	27.6	1.7	IgG >= 10	IgM >= 10	1.59	Normal	28.2	Urée normale		ALT normale	39.15	AST normale	64	ALP normale	19.6	BT normale	3	CK-MB normale	5.77	14.9	Hb normale	46.3	180	Plaquette normale	5.56	3.3	1.78	0.36	6.5	0.11	0.01
18 - 39 Years	Female	Healthcare professional	No	24.8	1.8	IgG >= 10	IgM >= 10	1.72	Normal	19.1	Urée normale	7.5	ALT normale	18.4	AST normale	62.5	ALP normale	0.2	BT normale	3	CK-MB normale	5.09	11.5	Hb normale	36.5	203	Plaquette normale	8.49	3.77	4.06	0.56	6.6	0.08	0.02
18 - 39 Years	Male	Healthcare professional	No	2.5	0.4	IgG <10	IgM <1	2.15	Normal	25.3	Urée normale	15.2	ALT normale	19.4	AST normale	38.6	ALP normale	0.5	BT normale	3	CK-MB normale	5.98	14.9	Hb normale	48.2	248	Plaquette normale	5.41	1.9	2.06	0.49	9.1	0.94	0.02
18 - 39 Years	Male	No Healthcare professional	No	22	0.2	IgG >= 10	IgM <1	3.6	Normal	22.5	Urée normale	16.2	ALT normale	18.1	AST normale	50.3	ALP normale	0.5	BT normale	3	CK-MB normale	4.36	11.7	Hb bas	36	37	Plaquette anormale	8.45	3.1	4.27	0.71	0.71	0.35	0.02
18 - 39 Years	Male	No Healthcare professional	No	15.4	1.6	IgG >= 10	IgM >= 10	3.68	Normal	16.8	Urée normale	10.4	ALT normale	18.6	AST normale	70.6	ALP normale	0.1	BT normale	3	CK-MB normale	3.77	11.4	Hb bas	35.4	163	Plaquette normale	6.46	4.78	1.42	0.22	3.4	0.03	0.01
18 - 39 Years	Female	No Healthcare professional	No	20.5	0.3	IgG >= 10	IgM <1	2.86	Normal	24.5	Urée normale	13.3	ALT normale	17	AST normale	65	ALP normale	0.3	BT normale	3	CK-MB normale	41	12.6	Hb normale	37.2	222	Plaquette normale	5.3	2.71	2.02	0.39	7.4	0.17	0.01
>=60 Years	Female	No Healthcare professional	No	13.2	0.8	IgG >= 10	IgM <1	2.82	Normal	24.8	Urée normale	14.4	ALT normale	17.2	AST normale	39.5	ALP normale	0.5	BT normale	3	CK-MB normale	5.67	13.2	Hb normale	42.9	270	Plaquette normale	5.89	2.49	2.7	0.45	7.7	0.23	0.02
>=60 Years	Male	No Healthcare professional	No	19.1	1.8	IgG >= 10	IgM >= 10	4.18	abnormal	28.1	Urée normale	33.2	ALT normale	61.7	AST anormale	70	ALP normale	0.8	BT normale	4.24	CK-MB normale	4.63	13.9	Hb normale	42.6	204	Plaquette normale	4.92	2.18	2.08	0.51	10.4	0.14	0.01
>=60 Years	Female	No Healthcare professional	Yes	4.3	0.5	IgG <10	IgM <1	3.16	Normal	27.9	Urée normale	14.2	ALT normale	24.9	AST normale	35.5	ALP normale	0.8	BT normale	3	CK-MB normale	3.91	12.8	Hb normale	38.3	356	Plaquette normale	6.51	2.7	2.56	0.45	6.9	0.79	0.01
18 - 39 Years	Female	No Healthcare professional	No	20.3	0.5	IgG >= 10	IgM <1	2.81	Normal	22.5	Urée normale	18.7	ALT normale	32.3	AST normale	32.3	ALP normale	0.3	BT normale	3	CK-MB normale	6.02	13.3	Hb normale	44.3	232	Plaquette normale	6.16	3.08	2.33	0.42	6.8	0.32	5.2
18 - 39 Years	Male	No Healthcare professional	No	11.7	0.5	IgG >= 10	IgM <1	1.3	Normal	4.5	Urée normale	66.9	ALT anormale	65.7	AST anormale	75.2	ALP normale		BT normale	3	CK-MB normale	6.02	18.9	Hb normale	58.9	199	Plaquette normale	8.11	4.59	2.6	0.59	7.3	0.32	0.01
40 - 59 Years	Female	No Healthcare professional	Yes	14.4	0	IgG >= 10	IgM <1	2.38	Normal	23.1	Urée normale	15.8	ALT normale	19.8	AST normale	26.7	ALP normale	0.5	BT normale	3	CK-MB normale	4.99	13.6	Hb normale	41.9	166	Plaquette normale	4.84	1.83	2.41	0.37	7.6	0.22	0.01
18 - 39 Years	Female	No Healthcare professional	No	18.5	0.5	IgG >= 10	IgM <1	1.1	Normal	11.3	Urée normale	19.2	ALT normale	24.5	AST normale	37.3	ALP normale	1	BT normale	3.98	CK-MB normale	4.78	15.7	Hb normale	47	324	Plaquette normale	6.95	4.11	1.81	0.91	13.1	0.12	0
18 - 39 Years	Male	No Healthcare professional	No	0	1	IgG <10	IgM >= 10	0.9	Normal	3.1	Urée normale	14.5	ALT normale	22.9	AST normale	47.1	ALP normale	0.4	BT normale	3	CK-MB normale	4.46	10.4	Hb bas	33.4	273	Plaquette normale	7.17	3.72	2.85	0.4	5.6	0.19	0.01
18 - 39 Years	Male	No Healthcare professional	No	14	0.6	IgG >= 10	IgM <1	1	Normal	6.6	Urée normale	16.8	ALT normale	24.4	AST normale	66.6	ALP normale	1.5	BT normale	3	CK-MB normale	4.33	14.4	Hb normale	42.4	240	Plaquette normale	5.48	2.03	2.71	0.37	6.8	0.35	0.02
18 - 39 Years	Male	No Healthcare professional	No	5.1	1.4	IgG <10	IgM >= 10	2.22	Normal	29.4	Urée normale	13.2	ALT normale	15.4	AST normale	37.9	ALP normale	0.6	BT normale	3	CK-MB normale	3.99	11.6	Hb bas	37.1	293	Plaquette normale	6.65	3.16	2.96	0.39	5.8	0.13	0.01
>=60 Years	Female	No Healthcare professional	Yes	5.8	0.1	IgG <10	IgM <1	2.15	Normal	20.4	Urée normale	8.5	ALT normale	15.8	AST normale	108.9	ALP anormale	0.6	BT normale	3	CK-MB normale	4.41	12.1	Hb normale	37.1	258	Plaquette normale	5.56	2.23	2.82	0.31	5.6	0.19	0.01
40 - 59 Years	Male	No Healthcare professional	Yes	19.2	0.1	IgG >= 10	IgM <1	1.59	Normal	17.9	Urée normale	13.5	ALT normale	17.1	AST normale	57	ALP normale	0.7	BT normale	3	CK-MB normale	3.63	10.9	Hb bas	34	256	Plaquette normale	4.1	1.89	1.64	0.45	11	0.11	0.01
18 - 39 Years	Male	Healthcare professional	No	2.8	0.1	IgG <10	IgM <1	3.87	Normal	24.3	Urée normale	33.9	ALT normale	41.3	AST anormale	55.2	ALP normale	0.6	BT normale	6.22	CK-MB normale	5.29	15.1	Hb normale	46.7	261	Plaquette normale	4.61	1.34	2.31	0.28	6	0.63	0.05
>=60 Years	Male	No Healthcare professional	Yes	17.1	0	IgG >= 10	IgM <1	5.53	abnormal	26.1	Urée normale	15.2	ALT normale	21.5	AST normale	48.9	ALP normale	1.2	BT normale	3	CK-MB normale	5.53	14.1	Hb normale	46.7	225	Plaquette normale	6.93	3.97	2.27	0.4	5.8	0.26	0.03
18 - 39 Years	Male	Healthcare professional	No	3	0.4	IgG <10	IgM <1	4.13	abnormal	29.2	Urée normale	10.04	ALT normale	201.4	AST anormale	54.9	ALP normale	0.3	BT normale	5.15	CK-MB normale	5.01	14.6	Hb normale	44.4	181	Plaquette normale	5.87	1.71	1.91	0.3	5.1	1.93	0.02
18 - 39 Years	Female	No Healthcare professional	Yes	18.7	1.4	IgG >= 10	IgM >= 10	3.18	Normal	22.5	Urée normale	22.4	ALT normale	21.9	AST normale	81.1	ALP normale	0.6	BT normale	3	CK-MB normale	6.39	14.9	Hb normale	48.3	202	Plaquette normale	7.92	5.55	1.96	0.34	4.3	0.06	0.01
>=60 Years	Male	No Healthcare professional	No	10.6	0.9	IgG >= 10	IgM <1	3.74	Normal	27.4	Urée normale	17.5	ALT normale	29.6	AST normale	78	ALP normale	0.8	BT normale	4.2	CK-MB normale	4.55	13.9	Hb normale	41.3	248	Plaquette normale	3.84	1.46	1.96	0.26	6.9	0.14	0.02
>=60 Years	Male	No Healthcare professional	Yes	24.4	0	IgG >= 10	IgM <1	2.68	Normal	20.9	Urée normale	17.7	ALT normale	23.2	AST normale	99.1	ALP normale	0.4	BT normale	3	CK-MB normale	5.12	14.7	Hb normale	46.1	148	Plaquette anormale	5.59	1.78	2.89	0.41	7.4	0.47	0.04
40 - 59 Years	Female	No Healthcare professional	No	10.7	1.7	IgG >= 10	IgM >= 10	1.91	Normal	25.8	Urée normale	11.2	ALT normale	17.1	AST normale	39.1	ALP normale	0.7	BT normale	3	CK-MB normale	4.74	13.4	Hb normale	41.3	105	Plaquette anormale	4.59	2.8	1.21	0.23	5	0.35	0
>=60 Years	Male	No Healthcare professional	No	15.7	0.9	IgG >= 10	IgM <1	3.17	Normal	27.1	Urée normale	23.9	ALT normale	23.6	AST normale	36	ALP normale	0.5	BT normale	5.2	CK-MB normale	5.27	15	Hb normale	46.5	158	Plaquette normale	5.82	3.43	1.83	0.43	7.4	0.12	0.01
18 - 39 Years	Female	No Healthcare professional	No	17	1	IgG >= 10	IgM >= 10	2.12	Normal	26.3	Urée normale	26.6	ALT normale	29.8	AST normale	118.2	ALP anormale	0.8	BT normale	3	CK-MB normale	4.65	15	Hb normale	46.4	235	Plaquette normale	3.35	1.19	1.88	0.2	6.1	0.07	0.01
40 - 59 Years	Male	Healthcare professional	No	22.8	0.6	IgG >= 10	IgM <1	2.85	Normal	19.1	Urée normale	15.1	ALT normale	17.27	AST normale	60.6	ALP normale	100	BT anormale	3	CK-MB normale	4.79	13	Hb normale	39.9	215	Plaquette normale	6.24	3.68	1.84	0.68	10.9	0.03	0.01
40 - 59 Years	Male	No Healthcare professional	No	11.2	1.7	IgG >= 10	IgM >= 10	2.15	Normal	24.5	Urée normale	34.4	ALT normale	28.8	AST normale	60.7	ALP normale	0.9	BT normale	3	CK-MB normale	4.47	14.7	Hb normale	42.9	202	Plaquette normale	4.74	1.92	2.42	0.33	6.9	0.06	0.01
40 - 59 Years	Male	No Healthcare professional	No	8.9	1.6	IgG <10	IgM >= 10	2.41	Normal	25.1	Urée normale	15.8	ALT normale	25.8	AST normale	80.6	ALP normale	0.5	BT normale	3.83	CK-MB normale	5.7	15.8	Hb normale	48.5	163	Plaquette normale	6.7	1.59	3.23	0.43	6.9	1.03	0.02
40 - 59 Years	Male	Healthcare professional	Yes	16.4	0	IgG >= 10	IgM <1	2.23	Normal	20.9	Urée normale	11.1	ALT normale	17.6	AST normale	65.6	ALP normale	0.7	BT normale	3	CK-MB normale	5.42	12.7	Hb normale	41.2	201	Plaquette normale	3.1	1.59	1.25	0.17	5.6	0.08	0.01
40 - 59 Years	Female	Healthcare professional	No	20.6	0.2	IgG >= 10	IgM <1	2.94	Normal	24	Urée normale	15.5	ALT normale	21.6	AST normale	85.4	ALP normale	0.7	BT normale	3	CK-MB normale	4.86	15.4	Hb normale	45.1	228	Plaquette normale	4.78	1.9	2.09	0.45	9.4	0.33	0.01
40 - 59 Years	Male	Healthcare professional	Yes	23	1	IgG >= 10	IgM >= 10	2.42	Normal	24.3	Urée normale	40.7	ALT anormale	32.9	AST normale	51.4	ALP normale	0.4	BT normale	3	CK-MB normale	5.05	13.9	Hb normale	42.5	208	Plaquette normale	5.11	2.73	1.78	0.35	6.9	0.22	0.03
18 - 39 Years	Male	Healthcare professional	No	17.5	0	IgG >= 10	IgM <1	2.67	Normal	25.1	Urée normale	7.9	ALT normale	14.3	AST normale	35.1	ALP normale	0.7	BT normale	3	CK-MB normale	5.01	13.2	Hb normale	42.4	203	Plaquette normale	8.11	4.73	2.7	0.65	8	0.02	0.01
18 - 39 Years	Female	No Healthcare professional	No	8.2	0.7	IgG <10	IgM <1	4.53	abnormal	33.6	Urée normale	18.1	ALT normale	25.5	AST normale	46.9	ALP normale	0.8	BT normale	3	CK-MB normale	5.46	15.4	Hb normale	47.2	177	Plaquette normale	6.81	3.8	2.51	0.35	5.1	0.12	0.03
18 - 39 Years	Male	No Healthcare professional	No	13.65	0.1	IgG >= 10	IgM <1	3.15	Normal	33.3	Urée normale	54.2	ALT anormale	35	AST normale	48.5	ALP normale	0.9	BT normale	3	CK-MB normale	5.06	17.1	Hb normale	50.1	241	Plaquette normale	5.35	1.94	2.89	0.45	3.4	0.06	0.01
18 - 39 Years	Female	No Healthcare professional	No	9.5	0.8	IgG <10	IgM <1	1.17	Normal	25.3	Urée normale	29.1	ALT normale	35.7	AST normale	70.8	ALP normale	1.1	BT normale	3.5	CK-MB normale	5.99	10.4	Hb bas	34.6	223	Plaquette normale	5.07	1.89	2.04	0.58	11.5	0.54	0.02
40 - 59 Years	Male	No Healthcare professional	No	4.75	1.4	IgG <10	IgM >= 10	3.09	Normal	25.1	Urée normale	12.9	ALT normale	17.3	AST normale	114.4	ALP anormale	0.7	BT normale	3	CK-MB normale	4.37	12.2	Hb bas	36.6	195	Plaquette normale	6.43	3.27	2.37	0.64	10	0.15	0
40 - 59 Years	Female	No Healthcare professional	No	1.3	1	IgG <10	IgM >= 10	1.2	Normal	5.2	Urée normale	26.7	ALT normale	21.1	AST normale	62.5	ALP normale	0.3	BT normale	3	CK-MB normale	4.98	14.8	Hb normale	44.8	150	Plaquette normale	6.04	2.3	1.75	0.29	4.8	1.69	0.01
>=60 Years	Female	No Healthcare professional	Yes	8.15	0.1	IgG <10	IgM <1	0.9	Normal	5.3	Urée normale	30.3	ALT normale	32.7	AST normale	39.6	ALP normale	0.4	BT normale	3	CK-MB normale	5.74	12.6	Hb normale	41.2	71	Plaquette anormale	4.57	2.01	2.07	0.34	7.4	0.12	0.03
40 - 59 Years	Male	Healthcare professional	No	9.4	0	IgG <10	IgM <1	0.9	Normal	5.8	Urée normale	24.9	ALT normale	41.8	AST anormale	54.9	ALP normale	0.5	BT normale	3	CK-MB normale	4.29	14.1	Hb normale	43.4	174	Plaquette normale	3.87	1.32	2.06	0.27	6.9	0.2	0.02
40 - 59 Years	Female	No Healthcare professional	No	3.55	0.1	IgG <10	IgM <1	1.1	Normal	3.8	Urée normale	17.3	ALT normale	18.3	AST normale	42.6	ALP normale	0.3	BT normale	3	CK-MB normale	4.08	1.31	Hb bas	40.3	289	Plaquette normale	4.6	1.64	2.37	0.5	10.8	0.07	0.02
40 - 59 Years	Male	Healthcare professional	No	10.35	0.7	IgG >= 10	IgM <1	1	Normal	3.7	Urée normale	14.5	ALT normale	20.3	AST normale	87	ALP normale	0.7	BT normale	3	CK-MB normale	5.13	14.3	Hb normale	44.1	156	Plaquette normale	5.89	2.84	2.49	0.49	8.3	0.06	0.01
40 - 59 Years	Female	No Healthcare professional	No	3.65	0.2	IgG <10	IgM <1	0.9	Normal	3.6	Urée normale	25.7	ALT normale	35.8	AST normale	66.9	ALP normale	0.9	BT normale	3	CK-MB normale	4.96	14.1	Hb normale	43.6	233	Plaquette normale	4.78	180	2.63	0.24	5.1	0.1	0.01
18 - 39 Years	Female	No Healthcare professional	No	8	0.3	IgG <10	IgM <1	2.37	Normal	19.7	Urée normale	10.9	ALT normale	21.2	AST normale	37.6	ALP normale	0.4	BT normale	3	CK-MB normale	5.12	14.2	Hb normale	45.3	194	Plaquette normale	3.96	1.43	2.27	0.21	5.2	0.04	0.01
40 - 59 Years	Male	No Healthcare professional	No	4.8	0.3	IgG <10	IgM <1	2.12	Normal	22.2	Urée normale	21.7	ALT normale	29.9	AST normale	57.1	ALP normale	1.3	BT normale	3	CK-MB normale	4.26	14.9	Hb normale	44.1	152	Plaquette normale	4.88	3.17	1.26	0.39	8	0.05	0.01
>=60 Years	Female	No Healthcare professional	Yes	10.85	0	IgG >= 10	IgM <1	2.62	Normal	20.4	Urée normale	42.2	ALT anormale	56.2	AST anormale	115	ALP anormale	0.8	BT normale	6.59	CK-MB normale	5.37	17.1	Hb normale	52.7	171	Plaquette normale	5.88	3.27	1.96	0.26	4.5	0.36	0.03
40 - 59 Years	Male	No Healthcare professional	No	3.85	1.6	IgG <10	IgM >= 10	3.99	Normal	27.6	Urée normale	15.2	ALT normale	23.1	AST normale	66.8	ALP normale	2.5	BT normale	3	CK-MB normale	4.08	11.9	Hb bas	35.6	146	Plaquette anormale	4.47	2.46	1.67	0.26	5.8	0.07	0.01
40 - 59 Years	Male	Healthcare professional	Yes	6.35	0.1	IgG <10	IgM <1	3.21	Normal	23.5	Urée normale	24.7	ALT normale	36.9	AST normale	43.8	ALP normale	0.3	BT normale	3.35	CK-MB normale	4.82	14.6	Hb normale	44.8	256	Plaquette normale	5.14	2.81	1.5	0.53	10.3	0.29	0.01
18 - 39 Years	Female	No Healthcare professional	No	3.75	1.4	IgG <10	IgM >= 10	2.1	Normal	23.3	Urée normale	20.2	ALT normale	19.7	AST normale	57.2	ALP normale	0.5	BT normale	3	CK-MB normale	5.18	13.6	Hb normale	42.3	254	Plaquette normale	7.87	1.64	5.25	0.42	5.3	0.54	0.02
>=60 Years	Female	No Healthcare professional	No	9.35	0.9	IgG <10	IgM <1	1	Normal	3.8	Urée normale	17.2	ALT normale	27.7	AST normale	66.6	ALP normale	0.4	BT normale	3	CK-MB normale	5.4	14	Hb normale	46.3	287	Plaquette normale	7.35	2.92	3.39	0.74	10	0.29	0.01
18 - 39 Years	Male	No Healthcare professional	No	3.2	0.3	IgG <10	IgM <1	1.1	Normal	4.1	Urée normale	19.3	ALT normale	18.9	AST normale	149.5	ALP anormale	1	BT normale	3	CK-MB normale	5.37	12.6	Hb normale	40.8	150	Plaquette normale	6.69	3.82	2.21	0.46	6.9	0.19	0.01
18 - 39 Years	Male	No Healthcare professional	No	12.15	0.2	IgG >= 10	IgM <1	0.9	Normal	4.5	Urée normale	12.1	ALT normale	26.3	AST normale	67.5	ALP normale	1.2	BT normale	3.42	CK-MB normale	4.15	14.7	Hb normale	44	200	Plaquette normale	4.11	1.26	1.93	0.48	11.6	0.42	0.02
18 - 39 Years	Male	Healthcare professional	No	2.5	1	IgG <10	IgM >= 10	1.92	Normal	16.9	Urée normale	14.92	ALT normale	27	AST normale	124.6	ALP anormale	0.3	BT normale	3	CK-MB normale	4.29	13.2	Hb normale	40.3	334	Plaquette normale	5.48	2.93	1.97	0.27	0.3	4.9	0.01
>=60 Years	Male	No Healthcare professional	No	9.8	0.8	IgG <10	IgM <1	0.9	Normal	3.2	Urée normale	13.8	ALT normale	24.4	AST normale	50.7	ALP normale	1	BT normale	3	CK-MB normale	4.99	14.1	Hb normale	43.2	217	Plaquette normale	3.91	1.21	2.38	0.15	3.8	0.15	0.02
>=60 Years	Female	No Healthcare professional	Yes	6.55	0.5	IgG <10	IgM <1	4.28	abnormal	20.7	Urée normale	13.1	ALT normale	18.4	AST normale	60.7	ALP normale	0.7	BT normale	3	CK-MB normale	4.51	12.9	Hb normale	40.1	297	Plaquette normale	4.68	1.05	2.8	0.32	6.9	0.49	0.02
18 - 39 Years	Female	No Healthcare professional	No	8.6	0.1	IgG <10	IgM <1	3.15	Normal	26.3	Urée normale	20.9	ALT normale	23.8	AST normale	70	ALP normale	2.7	BT normale	3	CK-MB normale	4.63	14.3	Hb normale	42.3	230	Plaquette normale	5.55	2.11	2.18	0.43	7.7	0.82	0.01
18 - 39 Years	Female	No Healthcare professional	No	10.5	0.1	IgG >= 10	IgM <1	5.4	abnormal	19	Urée normale	37.1	ALT normale	36.1	AST normale	62.9	ALP normale	0.3	BT normale	3	CK-MB normale	4.46	13.7	Hb normale	42.6	176	Plaquette normale	5.38	3.17	1.43	0.24	4.5	0.53	0.01
18 - 39 Years	Male	No Healthcare professional	No	7.15	1	IgG <10	IgM >= 10	3.13	Normal	27.2	Urée normale	16.4	ALT normale	24	AST normale	26.6	ALP normale	0.4	BT normale	3	CK-MB normale	4.87	13.5	Hb normale	42.8	194	Plaquette normale	4.08	14.4	2.29	0.27	6.6	0.08	0
18 - 39 Years	Male	Healthcare professional	Yes	3.6	0.8	IgG <10	IgM <1	2.72	Normal	30	Urée normale	13.3	ALT normale	16.3	AST normale	35	ALP normale	0.6	BT normale	3	CK-MB normale	5.29	14.5	Hb normale	46.5	267	Plaquette normale	7.85	4.72	2.45	0.62	7.9	0.05	0.01
18 - 39 Years	Male	No Healthcare professional	No	3.55	0.7	IgG <10	IgM <1	3.89	Normal	26.1	Urée normale	13.1	ALT normale	18.6	AST normale	60.7	ALP normale	0.2	BT normale	3	CK-MB normale	4.54	14.5	Hb normale	43.6	195	Plaquette normale	4.31	1.47	2.15	0.37	8.6	0.31	0.01
>=60 Years	Male	Healthcare professional	Yes	4.6	0.4	IgG <10	IgM <1	2.94	Normal	32.3	Urée normale	16.6	ALT normale	16.6	AST normale	66.9	ALP normale	0.6	BT normale	3	CK-MB normale	5.16	14.3	Hb normale	44.4	73	Plaquette anormale	7.23	3.87	2.83	0.43	5.9	0.09	0.01
18 - 39 Years	Male	Healthcare professional	No	9.95	0.6	IgG <10	IgM <1	0.96	Normal	32.5	Urée normale	16.15	ALT normale	32.23	AST normale	61	ALP normale	11.16	BT normale	3	CK-MB normale	8.92	26.3	Hb normale	84	90	Plaquette anormale	3.74	1.4	1.9	0.21	13.1	0.22	0.01
40 - 59 Years	Female	Healthcare professional	No	2.25	1	IgG <10	IgM >= 10	3.37	Normal	20.7	Urée normale	20	ALT normale	23.9	AST normale	148.5	ALP anormale	0.3	BT normale	3	CK-MB normale	4.28	12.9	Hb normale	39.2	300	Plaquette normale	8.33	4.83	2.22	0.9	10.8	0.36	0.02
>=60 Years	Female	Healthcare professional	No	6.1	0.5	IgG <10	IgM <1	2.97	Normal	23	Urée normale	31.4	ALT normale	36.9	AST normale	70.3	ALP normale	0.6	BT normale	3.45	CK-MB normale	5.18	14.6	Hb normale	45.6	171	Plaquette normale	6.29	3.7	2.02	0.52	8.3	0.04	0.01
>=60 Years	Female	No Healthcare professional	No	7.65	0	IgG <10	IgM <1	4.64	abnormal	24.5	Urée normale	22.6	ALT normale	29	AST normale	48	ALP normale	0.9	BT normale	3	CK-MB normale	3.96	13.4	Hb normale	39.7	327	Plaquette normale	5.04	2.31	1.94	0.7	13.9	0.08	0.01
18 - 39 Years	Male	No Healthcare professional	No	7.1	1.2	IgG <10	IgM >= 10	3.75	Normal	25.8	Urée normale	18.7	ALT normale	25.3	AST normale	37.4	ALP normale	0.5	BT normale	4.26	CK-MB normale	4.37	12.4	Hb bas	39.1	227	Plaquette normale	7.54	3.38	3.39	0.44	5.9	0.31	0.02
40 - 59 Years	Male	No Healthcare professional	No	4.1	3.3	IgG <10	IgM >= 10	4.14	abnormal	30.7	Urée normale	11.9	ALT normale	20.9	AST normale	98.1	ALP normale	0.8	BT normale	3	CK-MB normale	4.51	12.8	Hb normale	38.9	129	Plaquette anormale	6.37	2.25	2.76	0.59	9.3	0.76	0.01
40 - 59 Years	Male	Healthcare professional	No	9.25	0.5	IgG <10	IgM <1	2.77	Normal	23.5	Urée normale	11.5	ALT normale	19.6	AST normale	104.1	ALP normale	0.7	BT normale	3	CK-MB normale	3.95	11.5	Hb bas	34.9	145	Plaquette anormale	3.57	1.63	1.39	0.47	13.2	0.07	0.01
18 - 39 Years	Male	Healthcare professional	No	2.4	0.1	IgG <10	IgM <1	5.46	abnormal	26.7	Urée normale	21.9	ALT normale	37.48	AST normale	37.5	ALP normale	12.17	BT normale	3	CK-MB normale	4.25	12.8	Hb normale	40.3	28	Plaquette anormale	10.17	3.62	459	159	156	0.34	0.03
40 - 59 Years	Male	No Healthcare professional	No	10.05	0.7	IgG >= 10	IgM <1	4.09	abnormal	35.6	Urée normale	25.8	ALT normale	43.2	AST anormale	58.2	ALP normale	0.4	BT normale	3	CK-MB normale	4.78	15.2	Hb normale	46	83	Plaquette anormale	3.21	0.97	1.91	0.25	7.8	0.07	0.01
18 - 39 Years	Female	No Healthcare professional	Yes	9.65	1.5	IgG <10	IgM >= 10	2.46	Normal	18.4	Urée normale	12	ALT normale	19	AST normale	42.8	ALP normale	1.5	BT normale	3	CK-MB normale	4.3	13.4	Hb normale	39.3	262	Plaquette normale	4.89	3.11	1.23	0.5	0.5	0.05	0
40 - 59 Years	Male	No Healthcare professional	No	3.65	0	IgG <10	IgM <1	2.71	Normal	28.1	Urée normale	17.4	ALT normale	29	AST normale	97	ALP normale	0.4	BT normale	3	CK-MB normale	5.44	17.7	Hb normale	53.8	218	Plaquette normale	4.96	1.88	2.46	0.46	9.2	0.15	0.01
40 - 59 Years	Male	No Healthcare professional	No	8.2	0.1	IgG <10	IgM <1	4.05	abnormal	27.6	Urée normale	23.5	ALT normale	33.6	AST normale	56.4	ALP normale	0.7	BT normale	3	CK-MB normale	4.32	13.6	Hb normale	39.8	266	Plaquette normale	4.23	1.56	2.32	0.3	7.1	0.04	0.01
40 - 59 Years	Female	No Healthcare professional	No	8.45	0.7	IgG <10	IgM <1	2.17	Normal	18.9	Urée normale	11.7	ALT normale	11.9	AST normale	33.9	ALP normale	0.4	BT normale	3	CK-MB normale	3.67	11	Hb normale	32.4	246	Plaquette normale	5.25	1.75	3.02	0.29	5.6	0.17	0.02
>=60 Years	Male	No Healthcare professional	No	2.6	0.5	IgG <10	IgM <1	2.7	Normal	20.2	Urée normale	11.17	ALT normale	12.59	AST normale	38.9	ALP normale	0.4	BT normale	3	CK-MB normale	3.86	12.3	Hb bas	36.5	281	Plaquette normale	7.41	3.21	3.36	0.48	6.5	0.34	0.02
>=60 Years	Male	No Healthcare professional	No	5.3	0.3	IgG <10	IgM <1	3.48	Normal	19.9	Urée normale	11	ALT normale	16.2	AST normale	84.6	ALP normale	0.7	BT normale	3	CK-MB normale	3.93	11.8	Hb bas	35.6	183	Plaquette normale	5.24	2.48	2.31	0.22	4.2	0.2	0.03
40 - 59 Years	Male	No Healthcare professional	No	20.6	1.1	IgG >= 10	IgM >= 10	2.52	Normal	20.4	Urée normale	46.3	ALT anormale	38	AST normale	97.3	ALP normale	0.6	BT normale	3	CK-MB normale	3.93	12.5	Hb normale	37.6	116	Plaquette anormale	5.31	2.4	2.3	0.46	8.7	0.13	0.02
40 - 59 Years	Female	Healthcare professional	No	10.8	0.1	IgG >= 10	IgM <1	2.12	Normal	25.3	Urée normale	43.3	ALT anormale	42.4	AST anormale	71	ALP normale	0.4	BT normale	3	CK-MB normale	5.26	15.5	Hb normale	46.8	194	Plaquette normale	4.17	1.9	1.92	0.23	5.5	0.09	0.03
40 - 59 Years	Male	Healthcare professional	Yes	4.3	0.5	IgG <10	IgM <1	2.58	Normal	22.5	Urée normale	25.8	ALT normale	24.3	AST normale	62	ALP normale	0.2	BT normale	30	CK-MB anormale	4.08	12.7	Hb normale	38	281	Plaquette normale	6.14	2.75	2.94	0.37	6	0.07	0.01
18 - 39 Years	Male	No Healthcare professional	No	10.9	0.2	IgG >= 10	IgM <1	1.88	Normal	21.3	Urée normale	19.34	ALT normale	28.8	AST normale	65.9	ALP normale	4.72	BT normale	3	CK-MB normale	4.93	14.4	Hb normale	44.8	256	Plaquette normale	3.06	2.09	1.61	0.33	6.5	1.01	0.02
40 - 59 Years	Female	No Healthcare professional	Yes	9.2	0.5	IgG <10	IgM <1	3.35	Normal	29.2	Urée normale	19.9	ALT normale	24.6	AST normale	74.5	ALP normale	2.1	BT normale	3	CK-MB normale	5.02	16.4	Hb normale	49.5	173	Plaquette normale	4.8	2.23	2.05	0.36	7.5	0.15	0.01
18 - 39 Years	Male	Healthcare professional	No	0	1.1	IgG <10	IgM >= 10	3.23	Normal	29.9	Urée normale	19.9	ALT normale	22.3	AST normale	51.1	ALP normale	0.6	BT normale	3	CK-MB normale	4.9	15.3	Hb normale	46.5	115	Plaquette anormale	4.22	2.26	1.27	0.39	9.2	0.3	0
>=60 Years	Male	No Healthcare professional	Yes	7.1	1.1	IgG <10	IgM >= 10	2.94	Normal	22.5	Urée normale	12.4	ALT normale	16.1	AST normale	167.8	ALP anormale	0.4	BT normale	3	CK-MB normale	3.83	11.5	Hb bas	35.4	198	Plaquette normale	6.03	2.1	3.02	0.43	7.2	0.46	0.02
18 - 39 Years	Female	No Healthcare professional	No	19.5	0.2	IgG >= 10	IgM <1	2.6	Normal	23.3	Urée normale	14.3	ALT normale	19	AST normale	40.8	ALP normale	1.1	BT normale	3	CK-MB normale	4.46	12.7	Hb normale	38.7	173	Plaquette normale	3.69	1.78	1.35	0.49	13.2	0.06	0.01
18 - 39 Years	Male	Healthcare professional	No	23.5	0.1	IgG >= 10	IgM <1	1.4	Normal	26.7	Urée normale	191.41	ALT anormale	71.4	AST anormale	165.8	ALP anormale	0.6	BT normale	3	CK-MB normale	3.67	99.9	Hb normale	30.7	259	Plaquette normale	6.67	2.38	3.22	0.84	12.6	0.22	0.01
18 - 39 Years	Male	No Healthcare professional	No	15.5	1	IgG >= 10	IgM >= 10	1.61	Normal	26.9	Urée normale	19	ALT normale	23.5	AST normale	142	ALP anormale	1.2	BT normale	3	CK-MB normale	5.54	14.7	Hb normale	46	119	Plaquette anormale	4.89	2.98	1.49	0.25	5.2	0.17	0
40 - 59 Years	Male	No Healthcare professional	Yes	17.1	0.7	IgG >= 10	IgM <1	1.34	Normal	28.1	Urée normale	19	ALT normale	26	AST normale	40	ALP normale	0.6	BT normale	3	CK-MB normale	6.2	14.4	Hb normale	47.9	155	Plaquette normale	4.85	1.93	2.58	0.22	4.6	0.1	0.02
18 - 39 Years	Male	No Healthcare professional	No	23.6	0	IgG >= 10	IgM <1	1.81	Normal	13.3	Urée normale	11.8	ALT normale	14.2	AST normale	104.9	ALP normale	0.4	BT normale	3	CK-MB normale	3.74	115.9	Hb normale	36	207	Plaquette normale	7.89	2.9	3.08	0.4	5.1	1.48	0.03
40 - 59 Years	Male	Healthcare professional	No	21.5	1	IgG >= 10	IgM >= 10	1.17	Normal	22	Urée normale	10.5	ALT normale	16.3	AST normale	59.1	ALP normale	0.5	BT normale	3	CK-MB normale	4.35	11.9	Hb bas	37.7	164	Plaquette normale	5.92	1.78	2.07	0.39	6.6	1.67	0.01
40 - 59 Years	Male	Healthcare professional	No	7	0.2	IgG <10	IgM <1	1.69	Normal	26.3	Urée normale	25.8	ALT normale	63.3	AST anormale	51	ALP normale	1.1	BT normale	3	CK-MB normale	4.09	12.6	Hb normale	38.4	227	Plaquette anormale	11.58	9.21	1.67	0.65	5.6	0.03	0.02
40 - 59 Years	Male	No Healthcare professional	No	13	4	IgG >= 10	IgM >= 10	1.86	Normal	23.5	Urée normale	11.3	ALT normale	28.6	AST normale	35.7	ALP normale	1.3	BT normale	3.53	CK-MB normale	4.29	15.2	Hb normale	45.5	162	Plaquette normale	5.35	3.02	1.85	0.31	5.8	0.15	0.02
40 - 59 Years	Male	No Healthcare professional	Yes	11.4	1	IgG >= 10	IgM >= 10	1.68	Normal	23.5	Urée normale	25.3	ALT normale	18.7	AST normale	61.4	ALP normale	0.4	BT normale	3	CK-MB normale	4.63	13.9	Hb normale	41.8	360	Plaquette normale	6.27	2.34	2.75	0.46	7.4	0.7	0.02
18 - 39 Years	Female	No Healthcare professional	No	1.9	2.2	IgG <10	IgM >= 10	1.09	Normal	19.7	Urée normale	14.9	ALT normale	22.8	AST normale	41	ALP normale	1.1	BT normale	3	CK-MB normale	4.28	12.8	Hb normale	38.2	217	Plaquette normale	6.92	3.87	0.96	0.96	13.9	0.17	0.01
18 - 39 Years	Male	No Healthcare professional	No	7.6	0.3	IgG <10	IgM <1	1.73	Normal	27.6	Urée normale	23.9	ALT normale	20.2	AST normale	36	ALP normale	0.5	BT normale	3	CK-MB normale	4.5	13.9	Hb normale	41.6	245	Plaquette normale	5.32	2.49	2.28	0.39	7.4	0.15	0.01
40 - 59 Years	Male	No Healthcare professional	No	3.1	3.8	IgG <10	IgM >= 10	1.7	Normal	30	Urée normale	26.5	ALT normale	21.7	AST normale	64.6	ALP normale	0.3	BT normale	3	CK-MB normale	5.21	14.6	Hb normale	45.9	296	Plaquette normale	5.76	1.46	3.77	0.44	7.6	0.08	0.01
>=60 Years	Male	No Healthcare professional	No	18.5	0.9	IgG >= 10	IgM <1	1.9	Normal	4.3	Urée normale	21.2	ALT normale	31.7	AST normale	93.4	ALP normale	0.4	BT normale	3.02	CK-MB normale	4.4	15.4	Hb normale	44.9	234	Plaquette normale	5.7	2.97	1.82	0.83	14.5	0.07	0.01
40 - 59 Years	Male	No Healthcare professional	No	10.1	0.3	IgG >= 10	IgM <1	1.3	Normal	9.9	Urée normale	17.3	ALT normale	24.5	AST normale	50	ALP normale	0.5	BT normale	3	CK-MB normale	4.48	13	Hb normale	39	205	Plaquette normale	5.2	2.21	2.17	0.59	11.3	0.22	0.01
40 - 59 Years	Female	No Healthcare professional	No	6.7	0.3	IgG <10	IgM <1	0.8	Normal	7	Urée normale	29.2	ALT normale	26.1	AST normale	40	ALP normale	0.5	BT normale	3	CK-MB normale	4.38	13.9	Hb normale	40.7	127	Plaquette anormale	4.06	1.67	1.98	0.28	6.8	0.12	0.01
40 - 59 Years	Male	No Healthcare professional	Yes	13.5	0.7	IgG >= 10	IgM <1	1.08	Normal	16.4	Urée normale	18.6	ALT normale	33.4	AST normale	94.8	ALP normale	1.5	BT normale	3	CK-MB normale	4.38	13.5	Hb normale	42.3	84	Plaquette anormale	6.21	4.8	0.65	0.72	11.6	0.03	0.01
40 - 59 Years	Female	No Healthcare professional	No	11.6	1	IgG >= 10	IgM >= 10	2.21	Normal	26.9	Urée normale	12.8	ALT normale	21.4	AST normale	100.3	ALP normale	0.3	BT normale	3	CK-MB normale	4.6	13.3	Hb normale	40.8	150	Plaquette normale	6.64	2.94	2.97	0.59	8.9	0.13	1.9
40 - 59 Years	Male	No Healthcare professional	No	17.4	0.5	IgG >= 10	IgM <1	1	Normal	5.7	Urée normale	54.4	ALT anormale	36.8	AST normale	62.2	ALP normale	0.3	BT normale	3	CK-MB normale	5.87	15.8	Hb normale	49.8	163	Plaquette normale	4.3	2.12	1.78	0.3	7	0.08	0.02
18 - 39 Years	Male	No Healthcare professional	No	3.3	2.1	IgG <10	IgM >= 10	0.9	Normal	4.2	Urée normale	46.9	ALT anormale	35	AST normale	45.7	ALP normale	0.5	BT normale	3	CK-MB normale	4.21	12.6	Hb normale	38.6	201	Plaquette normale	4.66	1.95	2.08	0.49	10.5	0.13	0.01
18 - 39 Years	Female	No Healthcare professional	No	15.7	1	IgG >= 10	IgM >= 10	0.7	Normal	2.7	Urée normale	22.3	ALT normale	26.9	AST normale	42.1	ALP normale	0.7	BT normale	3	CK-MB normale	5.88	15.3	Hb normale	50	215	Plaquette normale	5.29	2.4	2.1	0.57	10.7	0.21	0.01
40 - 59 Years	Male	No Healthcare professional	No	11.8	0.6	IgG >= 10	IgM <1	0.6	Normal	7.7	Urée normale	27.6	ALT normale	33.04	AST normale	12.6	ALP normale	0.3	BT normale	3	CK-MB normale	4.24	11.7	Hb bas	37.1	147	Plaquette anormale	5.7	2.1	2.5	0.54	9.4	0.55	0.01
>=60 Years	Male	No Healthcare professional	Yes	8.5	0	IgG <10	IgM <1	1	Normal	5.1	Urée normale	17.8	ALT normale	20.4	AST normale	41.4	ALP normale	1.1	BT normale	3	CK-MB normale	4.74	13.5	Hb normale	43.1	204	Plaquette normale	4.52	1.83	2.05	0.39	8.6	0.25	0
40 - 59 Years	Male	No Healthcare professional	No	15.9	1.1	IgG >= 10	IgM >= 10	1.1	Normal	5.8	Urée normale	13.17	ALT normale	21.16	AST normale	65.2	ALP normale	0.3	BT normale	3.06	CK-MB normale	4.93	15.7	Hb normale	46	184	Plaquette normale	5.24	1.61	49	0.48	9.1	0.57	0.2
18 - 39 Years	Female	No Healthcare professional	No	15.3	0.1	IgG >= 10	IgM <1	0.9	Normal	5.7	Urée normale	68	ALT anormale	133.7	AST anormale	50.7	ALP normale	1.1	BT normale	3	CK-MB normale	3.52	113.9	Hb normale	34.9	418	Plaquette normale	4.04	1.24	2.58	0.19	4.6	0.02	0.01
40 - 59 Years	Female	No Healthcare professional	No	16	2.2	IgG >= 10	IgM >= 10	0.9	Normal	23.4	Urée normale	21	ALT normale	22.2	AST normale	166.7	ALP anormale	0.4	BT normale	3	CK-MB normale	4.68	12.8	Hb normale	40.2	188	Plaquette normale	5.23	2.41	2.15	0.5	9.5	0.15	0.02
18 - 39 Years	Male	No Healthcare professional	No	15.7	1.4	IgG >= 10	IgM >= 10	0.9	Normal	23.9	Urée normale	16.7	ALT normale	38.5	AST normale	33	ALP normale	1.1	BT normale	4.95	CK-MB normale	5.11	13.5	Hb normale	42.6	173	Plaquette normale	5.31	2.13	2.58	0.31	5.9	0.27	0.02
>=60 Years	Male	Healthcare professional	Yes	14.5	0.1	IgG >= 10	IgM <1	0.8	Normal	21.4	Urée normale	26	ALT normale	41.1	AST anormale	67.6	ALP normale	0.5	BT normale	3	CK-MB normale	4.45	13.3	Hb normale	41	219	Plaquette normale	6	2.89	2.54	0.31	5.1	0.25	0.01
18 - 39 Years	Female	No Healthcare professional	No	13.2	0.3	IgG >= 10	IgM <1	1.79	Normal	27.1	Urée normale	27.2	ALT normale	30.9	AST normale	42.4	ALP normale	0.4	BT normale	3.31	CK-MB normale	4.62	13.8	Hb normale	40.8	225	Plaquette normale	9.51	2.59	6.22	0.48	5	0.2	0.02
18 - 39 Years	Male	No Healthcare professional	No	7.6	1	IgG <10	IgM >= 10	2.7	Normal	23	Urée normale	21.3	ALT normale	30.9	AST normale	27.9	ALP normale	0.4	BT normale	3	CK-MB normale	4.81	15.1	Hb normale	46.3	193	Plaquette normale	3.97	1.67	1.52	0.71	17.9	0.06	0.01
40 - 59 Years	Male	No Healthcare professional	No	7.8	0.1	IgG <10	IgM <1	1.23	Normal	20.2	Urée normale	18.5	ALT normale	20.8	AST normale	46	ALP normale	1.7	BT normale	3	CK-MB normale	4.39	13.7	Hb normale	40.7	166	Plaquette normale	4.85	2.12	2.03	0.46	9.4	0.23	0.01
40 - 59 Years	Male	No Healthcare professional	No	14.1	0.3	IgG >= 10	IgM <1	1.03	Normal	23.5	Urée normale	33.5	ALT normale	46.1	AST anormale	42.6	ALP normale	0.2	BT normale	3	CK-MB normale	4.66	14.2	Hb normale	43.3	229	Plaquette normale	5.47	3.31	1.54	0.51	9.3	0.1	0.01
18 - 39 Years	Male	No Healthcare professional	No	12.3	1.9	IgG >= 10	IgM >= 10	2.72	Normal	29.4	Urée normale	12.2	ALT normale	15.4	AST normale	35.3	ALP normale	0.5	BT normale	3	CK-MB normale	4.78	15.4	Hb normale	45.2	230	Plaquette normale	4.34	1.78	2.16	0.26	5.9	0.14	0
40 - 59 Years	Male	No Healthcare professional	Yes	0	1.6	IgG <10	IgM >= 10	1.4	Normal	22.7	Urée normale	12.1	ALT normale	15.5	AST normale	48.5	ALP normale	0.9	BT normale	3	CK-MB normale	4.3	15.3	Hb normale	44.6	169	Plaquette normale	4.9	2.57	1.78	0.42	8.5	0.12	0.01
>=60 Years	Male	No Healthcare professional	Yes	19.3	2.4	IgG >= 10	IgM >= 10	1.22	Normal	19.9	Urée normale	10.3	ALT normale	23.7	AST normale	29.2	ALP normale	0.4	BT normale	3	CK-MB normale	4.64	11.5	Hb bas	37.9	136	Plaquette anormale	9.12	6.04	2.08	0.82	9	0.16	0.02
40 - 59 Years	Male	Healthcare professional	No	9.7	0.7	IgG <10	IgM <1	1.77	Normal	25.1	Urée normale	66.7	ALT anormale	33.7	AST normale	53.3	ALP normale	0.4	BT normale	3	CK-MB normale	5.19	13.3	Hb normale	42	253	Plaquette normale	2.11	40.8	33.1	14.2	14.2	0.59	0.4
40 - 59 Years	Female	Healthcare professional	No	18.3	0.7	IgG >= 10	IgM <1	1.82	Normal	28.9	Urée normale	40.8	ALT anormale	29.4	AST normale	57.7	ALP normale	0.9	BT normale	3	CK-MB normale	5.31	16.5	Hb normale	49	199	Plaquette normale	6.25	3.51	1.88	0.49	7.8	0.35	0.02
40 - 59 Years	Male	Healthcare professional	No	19.2	0.8	IgG >= 10	IgM <1	1.43	Normal	23.3	Urée normale	31.7	ALT normale	35.7	AST normale	73.8	ALP normale	1.1	BT normale	3	CK-MB normale	5.58	16.8	Hb normale	52.4	259	Plaquette normale	6.3	2.24	3.36	0.41	6.5	0.26	0.03
18 - 39 Years	Male	No Healthcare professional	No	6.1	0.6	IgG <10	IgM <1	1.46	Normal	26.9	Urée normale	19.8	ALT normale	17.4	AST normale	129	ALP anormale	0.4	BT normale	23	CK-MB anormale	4.26	12.2	Hb bas	36.5	281	Plaquette normale	8.56	5.76	2.28	0.32	3.7	0.18	0.02
18 - 39 Years	Male	No Healthcare professional	No	13	1.1	IgG >= 10	IgM >= 10	1.39	Normal	25.3	Urée normale	45.9	ALT anormale	34.3	AST normale	50	ALP normale	0.4	BT normale	3	CK-MB normale	5.72	15.8	Hb normale	48.1	179	Plaquette normale	3.49	1.97	1.26	0.19	5.4	0.06	0.01
18 - 39 Years	Male	No Healthcare professional	No	20.1	0.4	IgG >= 10	IgM <1	1.31	Normal	34.6	Urée normale	17	ALT normale	30.7	AST normale	1.4	ALP normale	0.8	BT normale	3	CK-MB normale	4.26	13.8	Hb normale	41.5	200	Plaquette normale	7.05	3.25	2.99	0.56	7.9	0.23	0.02
40 - 59 Years	Female	Healthcare professional	No	16.8	0.1	IgG >= 10	IgM <1	1.68	Normal	25.3	Urée normale	26.7	ALT normale	37	AST normale	114.3	ALP anormale	0.4	BT normale	6.86	CK-MB normale	4.81	13.8	Hb normale	43.5	170	Plaquette normale	5.9	2.94	2.46	0.44	7.4	0.03	0.03
40 - 59 Years	Female	No Healthcare professional	No	2.6	1.4	IgG <10	IgM >= 10	2.34	Normal	77.9	Urée anormale	4.36	ALT normale	23.07	AST normale	101.7	ALP normale	0.4	BT normale	3	CK-MB normale	5.6	16.8	Hb normale	51.4	179	Plaquette normale	7.49	4.09	2.46	0.53	7.1	0.4	0.01
18 - 39 Years	Female	Healthcare professional	No	7.4	2.9	IgG <10	IgM >= 10	1.16	Normal	20.4	Urée normale	19.4	ALT normale	40.1	AST anormale	107.1	ALP anormale	0.1	BT normale	6.28	CK-MB normale	4.96	99	Hb normale	33.6	362	Plaquette normale	6.18	2.83	2.73	0.49	8	0.12	0.01
18 - 39 Years	Male	No Healthcare professional	No	5.5	1	IgG <10	IgM >= 10	1.84	Normal	28.7	Urée normale	23.9	ALT normale	32.1	AST normale	48.1	ALP normale	1.5	BT normale	3.33	CK-MB normale	5.34	149	Hb normale	45.3	196	Plaquette normale	3.69	1.13	1.95	0.17	4.7	0.43	0.01
18 - 39 Years	Male	No Healthcare professional	No	11.3	0.3	IgG >= 10	IgM <1	1.04	Normal	24.3	Urée normale	13.4	ALT normale	23.3	AST normale	57.1	ALP normale	0.7	BT normale	3	CK-MB normale	4.91	14.2	Hb normale	43.4	261	Plaquette normale	8.71	6	2.01	0.51	5.9	0.17	0.02
18 - 39 Years	Male	No Healthcare professional	No	14.4	0.9	IgG >= 10	IgM <1	1.71	Normal	18.9	Urée normale	14.4	ALT normale	25.3	AST normale	10.5	ALP normale	0.9	BT normale	3.1	CK-MB normale	4.81	13.3	Hb normale	40.4	223	Plaquette normale	4.77	2.03	2.25	0.3	6.3	0.17	0.02
18 - 39 Years	Female	No Healthcare professional	No	4.3	0	IgG <10	IgM <1	2.44	Normal	23.5	Urée normale	18.4	ALT normale	23	AST normale	48.7	ALP normale	0.6	BT normale	3	CK-MB normale	5.53	14.9	Hb normale	48	208	Plaquette normale	6.63	3.17	2.82	0.21	6.4	0.21	0.01
18 - 39 Years	Male	No Healthcare professional	No	14.8	0.2	IgG >= 10	IgM <1	1.64	Normal	19.4	Urée normale	41.2	ALT anormale	41.5	AST anormale	60.6	ALP normale	1.5	BT normale	3	CK-MB normale	4.69	15.3	Hb normale	45.4	5	Plaquette anormale	4.82	2.05	1.91	0.51	10.6	0.33	0.02
40 - 59 Years	Male	No Healthcare professional	No	9.2	0.8	IgG <10	IgM <1	1.47	Normal	24.3	Urée normale	29.7	ALT normale	54.3	AST anormale	62.1	ALP normale	0.6	BT normale	3	CK-MB normale	4.32	14.4	Hb normale	43.1	444	Plaquette normale	7.24	3.78	3.07	0.34	4.7	0.04	0.01
>=60 Years	Male	Healthcare professional	Yes	24	0	IgG >= 10	IgM <1	2.13	Normal	32	Urée normale	16.5	ALT normale	20.5	AST normale	83.6	ALP normale	0.5	BT normale	3	CK-MB normale	4.2	14.9	Hb normale	44.6	11	Plaquette anormale	4.99	2.52	2.11	0.24	4.8	0.1	0.02
40 - 59 Years	Female	No Healthcare professional	No	1.3	1	IgG <10	IgM >= 10	1.71	Normal	24.5	Urée normale	23.5	ALT normale	30.3	AST normale	80.6	ALP normale	1.4	BT normale	3	CK-MB normale	6.62	19.1	Hb normale	60	216	Plaquette normale	5.74	2.3	2.73	0.42	7.4	0.28	0.01
>=60 Years	Female	Healthcare professional	Yes	3.4	6.1	IgG <10	IgM >= 10	3.65	Normal	22.2	Urée normale	16.4	ALT normale	19	AST normale	57.4	ALP normale	0.4	BT normale	3	CK-MB normale	4.42	12.5	Hb normale	38.9	231	Plaquette normale	7.29	2.62	3.58	0.38	5.2	0.62	0.02
18 - 39 Years	Female	No Healthcare professional	No	14.55	0.8	IgG >= 10	IgM <1	1.1	Normal	11.6	Urée normale	15.8	ALT normale	31.3	AST normale	83.1	ALP normale	0.5	BT normale	3	CK-MB normale	3.88	11.6	Hb normale	35.7	258	Plaquette normale	3.83	1.19	1.96	0.25	6.4	0.09	0
18 - 39 Years	Male	No Healthcare professional	No	10.85	0	IgG >= 10	IgM <1	0.7	Normal	15.9	Urée normale	14.3	ALT normale	20	AST normale	61.2	ALP normale	0.3	BT normale	3	CK-MB normale	4.6	13.9	Hb normale	41.7	168	Plaquette normale	6.06	2.67	2.99	0.29	4.8	0.1	0.01
40 - 59 Years	Female	Healthcare professional	No	12	0.5	IgG >= 10	IgM <1	0.9	Normal	15.5	Urée normale	19.3	ALT normale	28.8	AST normale	52.7	ALP normale	1.4	BT normale	3	CK-MB normale	4.77	15.2	Hb normale	42.6	140	Plaquette anormale	6.04	4.01	1.61	0.34	5.7	0.06	0.02
18 - 39 Years	Male	Healthcare professional	No	4.4	0.8	IgG <10	IgM <1	1.1	Normal	12.9	Urée normale	12.1	ALT normale	24	AST normale	48.7	ALP normale	0.5	BT normale	3	CK-MB normale	4.33	8.4	Hb bas	28.8	174	Plaquette normale	3.09	1.59	0.99	0.3	9.8	0.2	0.01
>=60 Years	Male	No Healthcare professional	Yes	4.5	0	IgG <10	IgM <1	1	Normal	10.4	Urée normale	31.2	ALT normale	37.5	AST normale	58.9	ALP normale	0.9	BT normale	3	CK-MB normale	6.36	15.2	Hb normale	49.2	166	Plaquette normale	6.04	2.28	3.21	0.32	5.3	0.22	0.01
18 - 39 Years	Female	No Healthcare professional	No	10.95	1	IgG >= 10	IgM >= 10	0.8	Normal	10.7	Urée normale	18.2	ALT normale	24.2	AST normale	44.9	ALP normale	0.2	BT normale	3	CK-MB normale	4.13	14	Hb normale	42.5	301	Plaquette normale	6.63	2.74	2.92	0.58	8.7	0.38	0.01
40 - 59 Years	Male	No Healthcare professional	No	1.6	0.1	IgG <10	IgM <1	0.9	Normal	13.4	Urée normale	33.2	ALT normale	38.8	AST normale	51.8	ALP normale	0.9	BT normale	3	CK-MB normale	4.93	14.5	Hb normale	45.3	189	Plaquette normale	6.76	3.81	1.95	0.46	6.8	0.53	0.01
40 - 59 Years	Female	No Healthcare professional	Yes	9.15	0.2	IgG <10	IgM <1	1	Normal	14.1	Urée normale	45.8	ALT anormale	30.3	AST normale	55.1	ALP normale	0.5	BT normale	3	CK-MB normale	6.61	15.2	Hb normale	51	273	Plaquette normale	6.68	4.26	1.95	0.33	4.9	0.13	0.01
18 - 39 Years	Male	No Healthcare professional	No	12.75	0.1	IgG >= 10	IgM <1	0.7	Normal	11.6	Urée normale	18.2	ALT normale	22.3	AST normale	59.2	ALP normale	0.5	BT normale	3	CK-MB normale	3.97	12.6	Hb normale	37.4	182	Plaquette normale	5.6	2.37	2.59	0.54	9.6	0.09	0.01
>=60 Years	Male	No Healthcare professional	No	11.05	0.6	IgG >= 10	IgM <1	0.8	Normal	11.9	Urée normale	19.8	ALT normale	21.7	AST normale	56.9	ALP normale	0.8	BT normale	3	CK-MB normale	4.32	14.5	Hb normale	41.9	312	Plaquette normale	4.65	2.56	1.62	0.41	8.8	0.05	0.01
>=60 Years	Male	No Healthcare professional	No	5.7	2	IgG <10	IgM >= 10	3.04	Normal	23.5	Urée normale	13.2	ALT normale	24.5	AST normale	62.1	ALP normale	0.8	BT normale	3	CK-MB normale	4.29	13.3	Hb normale	40.9	199	Plaquette normale	6.13	2.99	2.4	0.6	9.8	0.12	0.02
>=60 Years	Male	No Healthcare professional	No	3.95	0.6	IgG <10	IgM <1	2.23	Normal	24	Urée normale	14.1	ALT normale	23.9	AST normale	49	ALP normale	0.7	BT normale	3	CK-MB normale	5.04	170	Hb normale	51.7	242	Plaquette normale	6.6	2.23	2.84	0.43	6.5	1.08	0.02
40 - 59 Years	Male	Healthcare professional	No	6.35	0.3	IgG <10	IgM <1	3.78	Normal	27.6	Urée normale	15.4	ALT normale	25.5	AST normale	58.6	ALP normale	1	BT normale	3	CK-MB normale	4.6	14	Hb normale	42.7	180	Plaquette normale	3.08	1.44	1.47	0.13	4.2	0.03	0.01
40 - 59 Years	Female	No Healthcare professional	No	4.45	1.3	IgG <10	IgM >= 10	2.07	Normal	36.4	Urée normale	13.9	ALT normale	29.2	AST normale	60.2	ALP normale	2.5	BT normale	3	CK-MB normale	5.35	15.3	Hb normale	47.1	185	Plaquette normale	5.13	1.72	2.76	0.53	10.4	0.1	0.02
18 - 39 Years	Female	No Healthcare professional	No	11.6	1	IgG >= 10	IgM >= 10	2.54	Normal	29.9	Urée normale	16.4	ALT normale	23.6	AST normale	46.6	ALP normale	16.4	BT normale	3	CK-MB normale	6.21	150	Hb normale	47	236	Plaquette normale	5.23	1.97	2.41	0.67	12.9	0.17	0.01
40 - 59 Years	Male	No Healthcare professional	Yes	0	0.7	IgG <10	IgM <1	3.92	Normal	26.3	Urée normale	13.7	ALT normale	14.5	AST normale	69.4	ALP normale	0.3	BT normale	3	CK-MB normale	4.12	12.9	Hb normale	39.6	491	Plaquette anormale	12.59	6.4	4.85	0.86	6.9	0.39	0.03
>=60 Years	Male	No Healthcare professional	No	1.3	0.8	IgG <10	IgM <1	3.48	Normal	26.9	Urée normale	18.2	ALT normale	29.8	AST normale	84.9	ALP normale	0.5	BT normale	3	CK-MB normale	5.04	14.6	Hb normale	44.9	208	Plaquette normale	7.03	2.93	3.33	0.51	7.3	0.23	0.03
18 - 39 Years	Male	Healthcare professional	No	0.3	1.1	IgG <10	IgM >= 10	0.9	Normal	14.1	Urée normale	34.1	ALT normale	41.9	AST anormale	57.9	ALP normale	0.7	BT normale	3	CK-MB normale	5.24	14.1	Hb normale	42.4	152	Plaquette normale	6.55	4.66	1.08	0.69	10.5	0.11	0.01
40 - 59 Years	Female	No Healthcare professional	No	0	1.4	IgG <10	IgM >= 10	1.8	Normal	26.4	Urée normale	11.8	ALT normale	26.4	AST normale	38.7	ALP normale	1.3	BT normale	4.21	CK-MB normale	5.17	15.6	Hb normale	46.6	194	Plaquette normale	5.04	2.54	2.08	0.27	5.4	0.14	0.01
18 - 39 Years	Female	Healthcare professional	No	0.95	0.7	IgG <10	IgM <1	0.7	Normal	23	Urée normale	15.3	ALT normale	26	AST normale	49.7	ALP normale	0.5	BT normale	4.01	CK-MB normale	4.87	14.6	Hb normale	44.6	226	Plaquette normale	3.84	1.8	1.57	0.31	8	0.15	0.01
40 - 59 Years	Male	No Healthcare professional	No	0	3.4	IgG <10	IgM >= 10	0.9	Normal	22.2	Urée normale	17	ALT normale	23.3	AST normale	165.9	ALP anormale	0.4	BT normale	3	CK-MB normale	4.32	13.2	Hb normale	38.1	190	Plaquette normale	7.19	4.29	2.25	0.39	5.4	0.25	0.01
40 - 59 Years	Male	No Healthcare professional	No	1.05	0.1	IgG <10	IgM <1	0.8	Normal	23.5	Urée normale	17.9	ALT normale	26.2	AST normale	63.7	ALP normale	0.3	BT normale	3	CK-MB normale	5.35	14.8	Hb normale	45.8	217	Plaquette normale	5.97	2.79	2.34	0.41	6.9	0.41	0.02
40 - 59 Years	Male	No Healthcare professional	No	0	1.5	IgG <10	IgM >= 10	0.7	Normal	5.8	Urée normale	17.8	ALT normale	40	AST normale	86.2	ALP normale	1.1	BT normale	5.4	CK-MB normale	4.8	16.2	Hb normale	48.7	132	Plaquette anormale	6.16	4.25	1.3	0.51	8.3	0.09	0.01
40 - 59 Years	Female	No Healthcare professional	No	0.95	2.1	IgG <10	IgM >= 10	2.55	Normal	22.6	Urée normale	18.79	ALT normale	27.75	AST normale	97.8	ALP normale	3.64	BT normale	3	CK-MB normale	4.36	13.7	Hb normale	40.5	189	Plaquette normale	9.71	5.25	2.28	0.85	8.8	1.31	0.02
>=60 Years	Male	Healthcare professional	Yes	0	0.1	IgG <10	IgM <1	2.22	Normal	30.4	Urée normale	16.24	ALT normale	43.07	AST anormale	154.2	ALP anormale	5.16	BT normale	3	CK-MB normale	4.47	12.9	Hb normale	40.4	278	Plaquette normale	5.52	2.26	2.48	0.53	0.53	0.22	0.03
40 - 59 Years	Male	No Healthcare professional	No	1.65	0.6	IgG <10	IgM <1	0.7	Normal	12.1	Urée normale	10.4	ALT normale	19.6	AST normale	220.8	ALP anormale	0.5	BT normale	3	CK-MB normale	3.97	12.4	Hb bas	36.4	345	Plaquette normale	6.08	3.28	2.16	0.44	7.3	0.18	0.02
40 - 59 Years	Female	Healthcare professional	Yes	0	4.4	IgG <10	IgM >= 10	0.8	Normal	6.3	Urée normale	58.7	ALT anormale	37.1	AST normale	124.7	ALP anormale	1.4	BT normale	3	CK-MB normale	5.46	14.9	Hb normale	46	264	Plaquette normale	4	1.29	1.64	0.45	11.2	0.6	0.02
40 - 59 Years	Male	Healthcare professional	No	0.5	2.3	IgG <10	IgM >= 10	1.89	Normal	23.5	Urée normale	12.9	ALT normale	18	AST normale	78.2	ALP normale	0.4	BT normale	3	CK-MB normale	3.92	11	Hb bas	34	151	Plaquette normale	4.66	2.78	1.46	0.36	7.7	0.05	0.01
18 - 39 Years	Female	No Healthcare professional	No	0	3.5	IgG <10	IgM >= 10	1.23	Normal	9.5	Urée normale	25	ALT normale	32.1	AST normale	92	ALP normale	0.5	BT normale	3	CK-MB normale	5.16	15.8	Hb normale	47.5	240	Plaquette normale	5.31	1.91	2.13	0.63	11.8	0.6	0.04
18 - 39 Years	Male	No Healthcare professional	Yes	4.8	0.4	IgG <10	IgM <1	0.8	Normal	7	Urée normale	21.6	ALT normale	36.3	AST normale	89.3	ALP normale	0.7	BT normale	3	CK-MB normale	5.34	11.1	Hb bas	36.1	242	Plaquette normale	5.04	2.48	1.99	0.47	9.3	0.08	0.02
>=60 Years	Female	No Healthcare professional	No	0.55	0.9	IgG <10	IgM <1	0.6	Normal	6.2	Urée normale	11.8	ALT normale	19	AST normale	52.5	ALP normale	0.4	BT normale	3	CK-MB normale	4.79	12.8	Hb normale	39.7	227	Plaquette normale	4.68	2	2.28	0.27	5.7	0.11	0.02
18 - 39 Years	Male	No Healthcare professional	No	0	0.2	IgG <10	IgM <1	1.23	Normal	7.8	Urée normale	17.9	ALT normale	28	AST normale	45	ALP normale	0.5	BT normale	8.65	CK-MB anormale	4.94	13.1	Hb normale	40.3	218	Plaquette normale	5	2.42	1.69	0.79	15.8	0.09	0.01
40 - 59 Years	Male	No Healthcare professional	No	0.75	0.6	IgG <10	IgM <1	0.9	Normal	8.7	Urée normale	19.1	ALT normale	18.1	AST normale	49.9	ALP normale	0.6	BT normale	3	CK-MB normale	5.37	13.2	Hb normale	43.4	284	Plaquette normale	5.06	2.53	2	0.44	8.7	0.07	0.02
40 - 59 Years	Female	No Healthcare professional	No	0.8	0.7	IgG <10	IgM <1	0.7	Normal	5.7	Urée normale	14.7	ALT normale	17.4	AST normale	41	ALP normale	0.9	BT normale	3	CK-MB normale	5.31	14.1	Hb normale	43.3	288	Plaquette normale	6.86	2.03	3.8	0.86	12.6	0.16	0.01
>=60 Years	Male	No Healthcare professional	No	1.3	0.1	IgG <10	IgM <1	0.8	Normal	8.2	Urée normale	35	ALT normale	27.2	AST normale	70	ALP normale	1.8	BT normale	3	CK-MB normale	4.92	15.5	Hb normale	45.9	151	Plaquette normale	5.37	2.32	2.36	0.35	6.5	0.32	0.02
>=60 Years	Male	No Healthcare professional	Yes	8.4	1	IgG <10	IgM >= 10	0.6	Normal	4.4	Urée normale	9.8	ALT normale	13.6	AST normale	57.9	ALP normale	0.5	BT normale	3	CK-MB normale	4.02	10.1	Hb bas	32.2	372	Plaquette normale	5.47	2.2	2.9	0.22	4.1	0.13	0.02
40 - 59 Years	Male	Healthcare professional	No	0	0.5	IgG <10	IgM <1	4.4	abnormal	18.1	Urée normale	16	ALT normale	14.3	AST normale	64	ALP normale	0.3	BT normale	3	CK-MB normale	4.78	14	Hb normale	42.1	157	Plaquette normale	5.7	2.78	2.39	0.45	7.9	0.06	0.02
40 - 59 Years	Female	No Healthcare professional	No	9.25	0.7	IgG <10	IgM <1	0.7	Normal	4.5	Urée normale	16.5	ALT normale	21.2	AST normale	57	ALP normale	0.8	BT normale	3	CK-MB normale	4.23	12.8	Hb normale	38.8	266	Plaquette normale	4.37	1.5	2.16	0.25	5.8	0.43	0.03
18 - 39 Years	Female	Healthcare professional	Yes	4.05	2.3	IgG <10	IgM >= 10	0.7	Normal	6.6	Urée normale	26.3	ALT normale	32.2	AST normale	43.4	ALP normale	1	BT normale	3	CK-MB normale	4.92	16.3	Hb normale	49.1	243	Plaquette normale	4.89	1.91	2.47	0.47	9.7	0.02	0.02
18 - 39 Years	Male	No Healthcare professional	No	8.85	0.1	IgG <10	IgM <1	0.8	Normal	4.8	Urée normale	17.6	ALT normale	21.4	AST normale	62.5	ALP normale	0.6	BT normale	3.07	CK-MB normale	5.89	13.3	Hb normale	43.6	263	Plaquette normale	8.11	3.56	3	1.17	14.4	0.36	0.02
18 - 39 Years	Male	No Healthcare professional	No	19.4	0.6	IgG >= 10	IgM <1	0.9	Normal	7.5	Urée normale	16.1	ALT normale	25.3	AST normale	101	ALP normale	0.4	BT normale	3	CK-MB normale	4.1	12.2	Hb bas	37	103	Plaquette anormale	5.38	2.79	1.81	0.51	9.4	0.25	0.02
40 - 59 Years	Male	No Healthcare professional	Yes	7.5	1.4	IgG <10	IgM >= 10	1	Normal	8.1	Urée normale	42.6	ALT anormale	31.9	AST normale	66.7	ALP normale	0.7	BT normale	3.47	CK-MB normale	5.24	15.7	Hb normale	48	204	Plaquette normale	6.95	2.78	2.95	0.88	12.7	0.31	0.03
>=60 Years	Male	No Healthcare professional	Yes	2.8	0.1	IgG <10	IgM <1	0.7	Normal	6.7	Urée normale	19.2	ALT normale	23.5	AST normale	132.7	ALP anormale	0.7	BT normale	4.3	CK-MB normale	4.84	13.5	Hb normale	41.1	201	Plaquette normale	4.02	2.02	1.54	0.21	5.1	0.23	0.02
18 - 39 Years	Male	No Healthcare professional	No	1.6	0.2	IgG <10	IgM <1	0.6	Normal	4.4	Urée normale	14.1	ALT normale	26	AST normale	68.8	ALP normale	1.1	BT normale	3.75	CK-MB normale	4.53	11.8	Hb bas	37.4	165	Plaquette normale	4.34	2.34	1.44	0.5	11.6	0.06	0
18 - 39 Years	Male	No Healthcare professional	No	13.3	0.1	IgG >= 10	IgM <1	0.7	Normal	4.8	Urée normale	14.4	ALT normale	25.5	AST normale	66.2	ALP normale	0.8	BT normale	3	CK-MB normale	4.88	14.3	Hb normale	42.8	280	Plaquette normale	5.33	1.25	3.12	0.6	11.2	0.34	0.02
40 - 59 Years	Male	No Healthcare professional	No	16.8	1	IgG >= 10	IgM >= 10	0.9	Normal	5.5	Urée normale	17.4	ALT normale	19.5	AST normale	68.8	ALP normale	0.9	BT normale	23	CK-MB anormale	5.48	14.7	Hb normale	46.5	238	Plaquette normale	7.97	2.92	3.61	0.36	4.5	1.06	0.02
40 - 59 Years	Male	No Healthcare professional	No	18.5	1.2	IgG >= 10	IgM >= 10	0.18	Normal	5.1	Urée normale	17.2	ALT normale	24.2	AST normale	39.6	ALP normale	0.5	BT normale	3	CK-MB normale	4.49	15	Hb normale	44.1	173	Plaquette normale	4.1	1.7	2	0.29	7.1	0.09	0.02
40 - 59 Years	Male	No Healthcare professional	No	22	0.8	IgG >= 10	IgM <1	0.8	Normal	7.5	Urée normale	16.3	ALT normale	26.8	AST normale	99	ALP normale	0.8	BT normale	4.41	CK-MB normale	4.38	12.8	Hb normale	40.1	129	Plaquette anormale	5.72	3.12	2.05	0.37	6.4	0.17	0.01
40 - 59 Years	Male	No Healthcare professional	No	11.9	0	IgG >= 10	IgM <1	0.7	Normal	4.9	Urée normale	13	ALT normale	18.9	AST normale	94.7	ALP normale	0.3	BT normale	3	CK-MB normale	3.74	10.4	Hb bas	32.3	226	Plaquette normale	6.34	3.1	2.18	0.68	10.8	0.37	0.01
40 - 59 Years	Female	No Healthcare professional	No	14.3	0	IgG >= 10	IgM <1	0.8	Normal	7.7	Urée normale	34.8	ALT normale	28.9	AST normale	73.5	ALP normale	1.1	BT normale	3	CK-MB normale	4.65	13.3	Hb normale	41.6	257	Plaquette normale	7.15	3.54	2.45	0.66	9.3	0.49	0.01
40 - 59 Years	Male	No Healthcare professional	No	6.3	1.7	IgG <10	IgM >= 10	2.81	Normal	30.5	Urée normale	11.3	ALT normale	19.1	AST normale	69.8	ALP normale	1.6	BT normale	3	CK-MB normale	4.26	13.9	Hb normale	41.9	206	Plaquette normale	5.89	3.43	1.95	0.41	7	0.08	0.02
40 - 59 Years	Male	Healthcare professional	No	22.1	1.1	IgG >= 10	IgM >= 10	3.58	Normal	27.4	Urée normale	27.2	ALT normale	43.4	AST anormale	44.2	ALP normale	0.3	BT normale	3	CK-MB normale	3.63	11.1	Hb bas	33.7	315	Plaquette normale	8.12	3.75	2.34	0.59	7.3	1.42	0.02
18 - 39 Years	Male	Healthcare professional	No	18.4	0.2	IgG >= 10	IgM <1	2.39	Normal	20.7	Urée normale	16.2	ALT normale	21.8	AST normale	81.8	ALP normale	0.5	BT normale	3	CK-MB normale	4.99	14.7	Hb normale	44.9	158	Plaquette normale	5.41	2.42	1.82	0.42	7.7	0.74	0.01
>=60 Years	Male	No Healthcare professional	Yes	22.7	0.2	IgG >= 10	IgM <1	3.8	Normal	24	Urée normale	12.4	ALT normale	21.5	AST normale	69	ALP normale	0.8	BT normale	3	CK-MB normale	5.6	12.7	Hb normale	42.5	247	Plaquette normale	6.39	1.92	3.98	0.33	5.1	0.13	0.03
18 - 39 Years	Male	No Healthcare professional	No	6.4	8.8	IgG <10	IgM >= 10	1.89	Normal	25.1	Urée normale	24.2	ALT normale	22.9	AST normale	83.9	ALP normale	2.3	BT normale	3	CK-MB normale	5.08	15.2	Hb normale	45.4	209	Plaquette normale	3.47	3.47	3.85	0.38	4.9	0.05	0.01
18 - 39 Years	Female	No Healthcare professional	No	17.3	1	IgG >= 10	IgM >= 10	1.84	Normal	22.5	Urée normale	20.1	ALT normale	55.4	AST anormale	64.3	ALP normale	1.6	BT normale	3.42	CK-MB normale	3.9	14	Hb normale	40.8	290	Plaquette normale	5.86	2.92	2.26	0.29	5	0.37	0.02
>=60 Years	Male	No Healthcare professional	Yes	14.8	0.5	IgG >= 10	IgM <1	2.37	Normal	22.7	Urée normale	13.2	ALT normale	16.4	AST normale	45.5	ALP normale	0.2	BT normale	3	CK-MB normale	5.34	13.3	Hb normale	43.2	268	Plaquette normale	5.63	3.21	1.71	0.53	9.5	0.17	0.01
18 - 39 Years	Female	Healthcare professional	No	1.8	0.2	IgG <10	IgM <1	4.5	abnormal	25.1	Urée normale	44.6	ALT anormale	45.9	AST anormale	68.4	ALP normale	0.5	BT normale	3	CK-MB normale	4.88	15	Hb normale	46.2	289	Plaquette normale	7.18	3.8	2.18	0.62	8.6	1.14	0.02
>=60 Years	Male	No Healthcare professional	Yes	7.4	0.3	IgG <10	IgM <1	2.76	Normal	25.3	Urée normale	22.6	ALT normale	30.6	AST normale	64.2	ALP normale	0.6	BT normale	3	CK-MB normale	5	13.1	Hb normale	41.5	310	Plaquette normale	7.45	3.72	2.78	0.66	8.8	0.25	0.04
>=60 Years	Male	No Healthcare professional	Yes	19.1	1.7	IgG >= 10	IgM >= 10	4.36	abnormal	61.3	Urée anormale	11.01	ALT normale	13.3	AST normale	82.1	ALP normale	0.5	BT normale	3	CK-MB normale	4.81	13.2	Hb normale	42.3	295	Plaquette normale	8.7	4.98	2.79	8.6	8.6	0.17	0.01
18 - 39 Years	Male	No Healthcare professional	No	14.1	0.1	IgG >= 10	IgM <1	3.38	Normal	23.5	Urée normale	17.9	ALT normale	25.6	AST normale	90.8	ALP normale	0.5	BT normale	3	CK-MB normale	5.33	16.5	Hb normale	51.1	267	Plaquette normale	4.15	1.94	1.76	0.38	9.1	0.05	0.38
40 - 59 Years	Male	No Healthcare professional	No	18.8	0.2	IgG >= 10	IgM <1	4.63	abnormal	18.9	Urée normale	46.7	ALT anormale	34.5	AST normale	35.9	ALP normale	0.3	BT normale	3	CK-MB normale	3.85	11.4	Hb bas	35.5	226	Plaquette normale	6.27	3.32	2.2	0.56	9	0.19	0
>=60 Years	Female	Healthcare professional	No	3.5	1.1	IgG <10	IgM >= 10	3.52	Normal	26.3	Urée normale	13.3	ALT normale	19.9	AST normale	70.8	ALP normale	0.6	BT normale	3	CK-MB normale	4.81	12.7	Hb normale	38.3	249	Plaquette normale	8.22	3.49	3.73	0.72	8.8	0.25	0.03
40 - 59 Years	Male	No Healthcare professional	No	16.1	3.1	IgG >= 10	IgM >= 10	3.09	Normal	28.7	Urée normale	14.87	ALT normale	44.86	AST anormale	68.6	ALP normale	13.07	BT normale	3	CK-MB normale	5.45	1.34	Hb bas	43.4	213	Plaquette normale	4.42	1.7	1.76	0.69	15.7	0.26	0.01
40 - 59 Years	Male	No Healthcare professional	No	20.8	0.1	IgG >= 10	IgM <1	4.23	abnormal	26.3	Urée normale	30	ALT normale	85.3	AST anormale	116.3	ALP anormale	0.5	BT normale	7.14	CK-MB anormale	3.99	12.2	Hb bas	37.6	256	Plaquette normale	3.97	1.37	2.25	0.27	6.9	0.07	0.01
18 - 39 Years	Female	No Healthcare professional	No	0.4	0.8	IgG <10	IgM <1	3.11	Normal	27.6	Urée normale	26.5	ALT normale	26	AST normale	75.3	ALP normale	1.3	BT normale	3	CK-MB normale	4.75	14.5	Hb normale	44.7	131	Plaquette anormale	7.24	4.41	1.92	0.69	9.5	0.21	0.01
18 - 39 Years	Male	No Healthcare professional	No	10.9	1.5	IgG >= 10	IgM >= 10	3.82	Normal	26.9	Urée normale	20.7	ALT normale	23.6	AST normale	73.1	ALP normale	0.8	BT normale	3	CK-MB normale	4.85	13.7	Hb normale	42.9	153	Plaquette normale	4.34	1.75	1.73	0.39	9	0.46	0.01
>=60 Years	Male	Healthcare professional	No	19.2	0	IgG >= 10	IgM <1	3.38	Normal	28.9	Urée normale	13	ALT normale	16.8	AST normale	61.9	ALP normale	0.4	BT normale	3	CK-MB normale	5.54	15.5	Hb normale	48.7	227	Plaquette normale	4.48	2.24	1.88	0.19	4.3	0.17	0
>=60 Years	Female	No Healthcare professional	No	0	1	IgG <10	IgM >= 10	3.04	Normal	26.9	Urée normale	23.3	ALT normale	31.9	AST normale	53.1	ALP normale	0.6	BT normale	6.25	CK-MB normale	5.15	13.6	Hb normale	42.7	278	Plaquette normale	6.06	2.24	3.31	0.35	5.7	0.05	0.01
40 - 59 Years	Male	No Healthcare professional	Yes	19.1	2.1	IgG >= 10	IgM >= 10	3	Normal	29.2	Urée normale	12.8	ALT normale	27	AST normale	66.7	ALP normale	2	BT normale	3.28	CK-MB normale	4.76	13.9	Hb normale	41.9	271	Plaquette normale	5.9	1.73	3.01	0.69	11.7	0.45	0.02
>=60 Years	Female	No Healthcare professional	No	4.7	0.6	IgG <10	IgM <1	2.25	Normal	24.5	Urée normale	12.7	ALT normale	21.7	AST normale	49.8	ALP normale	0.5	BT normale	0.3	CK-MB normale	5.17	15.6	Hb normale	49.5	142	Plaquette anormale	4.1	1.97	1.73	0.36	8.8	0.04	0
18 - 39 Years	Male	No Healthcare professional	No	2.3	1.1	IgG <10	IgM >= 10	3.9	Normal	34.6	Urée normale	40.2	ALT anormale	25.2	AST normale	64.5	ALP normale	9.5	BT normale	0.03	CK-MB normale	5.08	14.8	Hb normale	45.4	150	Plaquette normale	6.53	3.01	45.2	6.1	6.1	0.15	0.01
>=60 Years	Female	Healthcare professional	Yes	13.5	0	IgG >= 10	IgM <1	3.37	Normal	29.2	Urée normale	24	ALT normale	19.8	AST normale	31.6	ALP normale	0.6	BT normale	0.03	CK-MB normale	4.67	14	Hb normale	42.6	227	Plaquette normale	4.88	2.16	45.4	0.34	0.34	0.15	0.01
40 - 59 Years	Female	Healthcare professional	No	17.3	0.6	IgG >= 10	IgM <1	3.78	Normal	23.3	Urée normale	59.7	ALT anormale	41.8	AST anormale	118.2	ALP anormale	1.3	BT normale	0.03	CK-MB normale	4.82	15.6	Hb normale	46	287	Plaquette normale	3.88	1.54	2.01	0.24	6.3	0.08	0.01
>=60 Years	Male	Healthcare professional	Yes	4.3	0	IgG <10	IgM <1	1.98	Normal	19.4	Urée normale	11.3	ALT normale	14.7	AST normale	110.9	ALP anormale	0.4	BT normale	0.03	CK-MB normale	4.93	14.4	Hb normale	45.5	215	Plaquette normale	4.89	2.07	2.15	0.34	6.9	0.32	0.01
>=60 Years	Male	Healthcare professional	No	22.2	1.5	IgG >= 10	IgM >= 10	2.73	Normal	22.2	Urée normale	23.9	ALT normale	23.9	AST normale	65.6	ALP normale	0.3	BT normale	0.03	CK-MB normale	4.96	14.7	Hb normale	45.3	232	Plaquette normale	7.41	4.32	2.28	0.44	5.9	0.36	0.01
18 - 39 Years	Male	No Healthcare professional	No	17.8	1	IgG >= 10	IgM >= 10	3.47	Normal	29.7	Urée normale	26	ALT normale	28.7	AST normale	78.9	ALP normale	0.5	BT normale	0.03	CK-MB normale	5.37	15.2	Hb normale	46.8	233	Plaquette normale	3.8	1.35	1.99	0.36	9.4	0.08	0.02
18 - 39 Years	Female	No Healthcare professional	Yes	8.3	0.7	IgG <10	IgM <1	3.33	Normal	23	Urée normale	9.1	ALT normale	24.3	AST normale	36	ALP normale	0.3	BT normale	0.03	CK-MB normale	3.68	10	Hb bas	31.5	206	Plaquette normale	9.76	5.59	3.08	1.01	10.3	0.06	0.02
18 - 39 Years	Male	No Healthcare professional	No	10.4	0.3	IgG >= 10	IgM <1	3.45	Normal	21.7	Urée normale	11.4	ALT normale	20.1	AST normale	56	ALP normale	0.2	BT normale	0.03	CK-MB normale	3.53	11.2	Hb bas	33.4	272	Plaquette normale	6.3	2.53	3.5	0.23	3.7	0.03	0.01
40 - 59 Years	Female	No Healthcare professional	Yes	20.4	0	IgG >= 10	IgM <1	3.35	Normal	19.7	Urée normale	15.9	ALT normale	20	AST normale	47.8	ALP normale	0.3	BT normale	0.03	CK-MB normale	3.59	10.8	Hb normale	32.5	257	Plaquette normale	5.04	2.5	1.99	0.39	7.7	0.14	0.02
18 - 39 Years	Male	No Healthcare professional	No	14.8	0.3	IgG >= 10	IgM <1	3.06	Normal	29.7	Urée normale	41	ALT anormale	39.3	AST normale	43.1	ALP normale	0.3	BT normale	0.03	CK-MB normale	5.64	16.4	Hb normale	50.1	232	Plaquette normale	4.09	31.4	2.73	0.34	5.2	0.47	0.01
40 - 59 Years	Male	No Healthcare professional	Yes	15	1.5	IgG >= 10	IgM >= 10	2.75	Normal	19.7	Urée normale	31.6	ALT normale	22.3	AST normale	49.9	ALP normale	0.4	BT normale	0.03	CK-MB normale	4.47	13.8	Hb normale	41.3	220	Plaquette normale	5.99	3.03	2.39	0.45	7.5	0.11	0.01
18 - 39 Years	Male	No Healthcare professional	No	18	1.2	IgG >= 10	IgM >= 10	2.96	Normal	28.4	Urée normale	22	ALT normale	15.1	AST normale	43.6	ALP normale	0.6	BT normale	0.03	CK-MB normale	5.03	14.8	Hb normale	45.8	149	Plaquette anormale	4.7	1.7	1.35	0.22	4.6	1.42	0.01
>=60 Years	Male	Healthcare professional	Yes	19	1.9	IgG >= 10	IgM >= 10	1.91	Normal	22.5	Urée normale	25.8	ALT normale	33.8	AST normale	53.1	ALP normale	0.3	BT normale	0.03	CK-MB normale	5.22	14	Hb normale	43.6	164	Plaquette normale	4.19	1.45	2.16	0.39	9.2	0.17	0.02
>=60 Years	Male	No Healthcare professional	Yes	17.5	0.3	IgG >= 10	IgM <1	4.93	abnormal	24.3	Urée normale	21.2	ALT normale	22.3	AST normale	44.5	ALP normale	0.3	BT normale	0.03	CK-MB normale	5.06	12	Hb bas	40.3	251	Plaquette normale	4.32	2.04	1.79	0.41	9.4	0.06	0.02
40 - 59 Years	Male	Healthcare professional	No	20.5	1.1	IgG >= 10	IgM >= 10	4.02	abnormal	21.5	Urée normale	15.1	ALT normale	24	AST normale	39.1	ALP normale	0.5	BT normale	0.03	CK-MB normale	3.9	12	Hb bas	37	142	Plaquette anormale	3.5	1.66	1.23	0.53	15.1	0.07	0.01
40 - 59 Years	Male	Healthcare professional	No	10.8	0.2	IgG >= 10	IgM <1	3.03	Normal	28.1	Urée normale	18.5	ALT normale	19.7	AST normale	56.7	ALP normale	0.4	BT normale	0.03	CK-MB normale	4.69	14.7	Hb normale	44.6	148	Plaquette anormale	5.83	2.56	2.31	0.45	7.7	0.2	0.01
18 - 39 Years	Male	No Healthcare professional	No	22.3	0.1	IgG >= 10	IgM <1	2.9	Normal	26.5	Urée normale	14.7	ALT normale	24.9	AST normale	91.5	ALP normale	4	BT normale	0.03	CK-MB normale	5.29	16.6	Hb normale	51.2	206	Plaquette normale	5.17	2.93	1.88	0.21	4	0.14	0.01
18 - 39 Years	Male	No Healthcare professional	No	0.6	0.6	IgG <10	IgM <1	2.65	Normal	25.6	Urée normale	12.3	ALT normale	25.31	AST normale	52.3	ALP normale	12.24	BT normale	100	CK-MB anormale	4.57	12.6	Hb normale	39.5	198	Plaquette normale	5.84	2.85	2.27	0.37	6.3	0.34	0.01
40 - 59 Years	Male	No Healthcare professional	No	14.9	0.7	IgG >= 10	IgM <1	2.75	Normal	30.3	Urée normale	17.18	ALT normale	40.2	AST anormale	52.3	ALP normale	24.67	BT anormale	3	CK-MB normale	4.58	14.1	Hb normale	44.2	214	Plaquette normale	6.24	2.76	2.95	0.33	5.3	0.19	0.01
18 - 39 Years	Male	Healthcare professional	No	9	2.4	IgG <10	IgM >= 10	2.1	Normal	30	Urée normale	7.84	ALT normale	54.79	AST anormale	100	ALP normale	33.69	BT anormale	100	CK-MB anormale	4.89	15.2	Hb normale	47	183	Plaquette normale	5.23	2.04	2.3	0.58	11.1	0.27	0.02
18 - 39 Years	Male	No Healthcare professional	No	18.1	0	IgG >= 10	IgM <1	2.9	Normal	30.7	Urée normale	25.73	ALT normale	67.2	AST anormale	222	ALP anormale	11.49	BT normale	3	CK-MB normale	5.06	13.9	Hb normale	44.3	207	Plaquette normale	7.31	1.81	4.47	0.45	6.1	0.56	0.02
18 - 39 Years	Female	No Healthcare professional	No	14.6	0.9	IgG >= 10	IgM <1	4.41	abnormal	38.5	Urée normale	20.37	ALT normale	54.24	AST anormale	85.1	ALP normale	11.63	BT normale	3	CK-MB normale	3.38	13.2	Hb normale	40	255	Plaquette normale	7.29	3.36	2.86	0.82	11.3	0.22	0.03
18 - 39 Years	Male	No Healthcare professional	No	5.7	0	IgG <10	IgM <1	7.09	abnormal	49.7	Urée anormale	82.29	ALT anormale	39.96	AST normale	86.3	ALP normale	18.82	BT normale	3	CK-MB normale	4.46	10.4	Hb bas	33.8	298	Plaquette normale	7.41	3.71	3.2	0.33	4.4	0.16	0.1
40 - 59 Years	Male	No Healthcare professional	No	22.2	0.5	IgG >= 10	IgM <1	2.39	Normal	16.8	Urée normale	10	ALT normale	14.1	AST normale	66.5	ALP normale	0.3	BT normale	3	CK-MB normale	4.68	109	Hb normale	34.7	314	Plaquette normale	6.02	2.29	3.2	0.25	4.2	0.27	0.01
40 - 59 Years	Female	Healthcare professional	No	4.3	0.1	IgG <10	IgM <1	3.07	Normal	24.1	Urée normale	10.99	ALT normale	18.04	AST normale	95.4	ALP normale	15.96	BT normale	3	CK-MB normale	5.2	13.6	Hb normale	43.8	156	Plaquette normale	8.24	5.73	2	0.39	4.7	0.11	0.01
18 - 39 Years	Male	Healthcare professional	No	0	0.1	IgG <10	IgM <1	1.76	Normal	21.1	Urée normale	12.88	ALT normale	28.79	AST normale	45.8	ALP normale	3.5	BT normale	3	CK-MB normale	5.19	15.8	Hb normale	15.8	283	Plaquette normale	4.91	1.7	2.09	0.83	16.9	0.27	0.02
18 - 39 Years	Male	No Healthcare professional	No	20.3	0.8	IgG >= 10	IgM <1	3.16	Normal	28.7	Urée normale	13.2	ALT normale	23.4	AST normale	46.4	ALP normale	0.8	BT normale	3	CK-MB normale	5.21	14.4	Hb normale	43.4	157	Plaquette normale	6.47	3.59	1.98	0.27	4.2	0.61	0.02
18 - 39 Years	Male	No Healthcare professional	No	6.4	0.1	IgG <10	IgM <1	2.92	Normal	27.1	Urée normale	19	ALT normale	20.6	AST normale	42.9	ALP normale	0.9	BT normale	3	CK-MB normale	6.2	139	Hb normale	46.1	188	Plaquette normale	7.36	3.78	2.65	0.65	8.8	0.27	0.01
40 - 59 Years	Male	No Healthcare professional	No	19.4	1	IgG >= 10	IgM >= 10	4.03	abnormal	28.3	Urée normale	17.14	ALT normale	34.95	AST normale	40.2	ALP normale	46.04	BT anormale	3	CK-MB normale	4.95	12.3	Hb bas	39.3	306	Plaquette normale	4.94	1.85	2.69	0.29	5.91	0.1	0.01
40 - 59 Years	Male	No Healthcare professional	No	5.95	0.5	IgG <10	IgM <1	2.52	Normal	15.6	Urée normale	31.29	ALT normale	25.52	AST normale	39.7	ALP normale	8.9	BT normale	3	CK-MB normale	4.35	10	Hb bas	32.07	122	Plaquette anormale	7.32	5.04	1.94	0.29	4	0.04	0.01
18 - 39 Years	Male	No Healthcare professional	No	8.6	1.8	IgG <10	IgM >= 10	3.14	Normal	18.6	Urée normale	13.87	ALT normale	37.15	AST normale	62.3	ALP normale	27.24	BT anormale	3	CK-MB normale	5.47	16.3	Hb normale	50.8	78	Plaquette anormale	8.91	8.91	5.39	0.37	4.2	0.12	0.02
18 - 39 Years	Male	No Healthcare professional	No	3.05	1.2	IgG <10	IgM >= 10	4.08	abnormal	21.7	Urée normale	19.05	ALT normale	22.68	AST normale	49.3	ALP normale	35.17	BT anormale	3	CK-MB normale	5.74	15.8	Hb normale	50.4	198	Plaquette normale	4.35	2.01	2.11	0.2	4.6	0.02	0.01
40 - 59 Years	Male	Healthcare professional	No	3.2	0.6	IgG <10	IgM <1	2.06	Normal	26.6	Urée normale	14.05	ALT normale	36.09	AST normale	35.3	ALP normale	16.23	BT normale	3	CK-MB normale	4.83	13.6	Hb normale	43.3	263	Plaquette normale	6.44	3.34	2.56	0.39	6	0.14	0.01
18 - 39 Years	Female	No Healthcare professional	No	10.3	0.2	IgG >= 10	IgM <1	3.35	Normal	23	Urée normale	22.6	ALT normale	26.4	AST normale	48.5	ALP normale	0.5	BT normale	3	CK-MB normale	5.85	145.8	Hb normale	47	156	Plaquette normale	4.42	1.7	1.93	0.47	10.6	0.29	0.03
18 - 39 Years	Male	No Healthcare professional	No	7.6	0	IgG <10	IgM <1	3.43	Normal	27.3	Urée normale	16.03	ALT normale	42.07	AST anormale	85.5	ALP normale	9.6	BT normale	4.67	CK-MB normale	5.25	14.4	Hb normale	44.7	242	Plaquette normale	5.28	2.23	2.3	0.39	7.4	0.34	0.02
40 - 59 Years	Male	No Healthcare professional	No	18.9	2.2	IgG >= 10	IgM >= 10	2.54	Normal	25.3	Urée normale	10.9	ALT normale	16.9	AST normale	56.9	ALP normale	0.7	BT normale	3	CK-MB normale	4.86	14.6	Hb normale	44.5	85	Plaquette anormale	5.08	173	2.45	0.31	6.2	0.57	0.02
18 - 39 Years	Male	No Healthcare professional	No	2.5	0.1	IgG <10	IgM <1	4.96	abnormal	22	Urée normale	29.5	ALT normale	26.4	AST normale	88	ALP normale	0.3	BT normale	4.93	CK-MB normale	5.65	14.2	Hb normale	45.9	327	Plaquette normale	8.21	3.77	3.3	0.44	5.4	0.68	0.02
40 - 59 Years	Male	Healthcare professional	No	4.65	0.3	IgG <10	IgM <1	3.29	Normal	39.1	Urée normale	11.49	ALT normale	25.48	AST normale	46.8	ALP normale	13.42	BT normale	3	CK-MB normale	4.63	14.5	Hb normale	44.5	161	Plaquette normale	4.27	1.53	1.96	0.55	12.8	0.2	0.03
18 - 39 Years	Male	Healthcare professional	No	5.55	0.7	IgG <10	IgM <1	3.66	Normal	23.5	Urée normale	22.7	ALT normale	41.9	AST anormale	46.1	ALP normale	1.7	BT normale	4.73	CK-MB normale	4.96	13.9	Hb normale	42.3	203	Plaquette normale	4.87	2.85	1.32	0.36	7.3	0.33	0.01
>=60 Years	Female	No Healthcare professional	No	11.5	0.1	IgG >= 10	IgM <1	2.4	Normal	14.9	Urée normale	5	ALT normale	23.39	AST normale	57	ALP normale	34.79	BT anormale	3	CK-MB normale	4.63	13.7	Hb normale	43.3	183	Plaquette normale	5.73	36	2.92	0.38	6.5	0.39	0.02
18 - 39 Years	Male	No Healthcare professional	No	6.65	0.6	IgG <10	IgM <1	3.4	Normal	28	Urée normale	28.4	ALT normale	23.4	AST normale	75	ALP normale	0.4	BT normale	3	CK-MB normale	5.64	14.7	Hb normale	46.7	231	Plaquette normale	6.15	1.79	2.85	0.26	4.2	1.24	0.01
18 - 39 Years	Female	No Healthcare professional	No	7.8	1.1	IgG <10	IgM >= 10	5.2	abnormal	24.3	Urée normale	47.01	ALT anormale	35.16	AST normale	68.9	ALP normale	2.08	BT normale	5.98	CK-MB normale	4.68	14.5	Hb normale	14.5	256	Plaquette normale	5.2	2.72	2.05	0.31	5.9	0.1	0.02
40 - 59 Years	Female	No Healthcare professional	Yes	3.7	1.2	IgG <10	IgM >= 10	2.35	Normal	26.1	Urée normale	23.5	ALT normale	22.6	AST normale	50.9	ALP normale	0.2	BT normale	5.75	CK-MB normale	5.04	13.5	Hb normale	43.2	206	Plaquette normale	6.36	1.52	4.13	0.39	6.2	0.29	0.03
18 - 39 Years	Female	No Healthcare professional	No	0	2.1	IgG <10	IgM >= 10	3.38	Normal	25.8	Urée normale	8.9	ALT normale	26.1	AST normale	62.3	ALP normale	0.5	BT normale	0.3	CK-MB normale	5.7	57.5	Hb normale	56.9	147	Plaquette anormale	6.35	1.94	3.07	0.37	5.8	0.95	0.02
40 - 59 Years	Female	No Healthcare professional	No	4.6	1.3	IgG <10	IgM >= 10	3.5	Normal	22.5	Urée normale	17.3	ALT normale	18.5	AST normale	74.3	ALP normale	0.5	BT normale	0.3	CK-MB normale	4.96	13.6	Hb normale	43.2	204	Plaquette normale	6.42	3.31	2.86	0.18	2.8	0.06	0.01
18 - 39 Years	Male	No Healthcare professional	No	2.85	0	IgG <10	IgM <1	4.24	abnormal	24.5	Urée normale	20.5	ALT normale	27.4	AST normale	30.3	ALP normale	0.7	BT normale	4.68	CK-MB normale	5.32	13.8	Hb normale	45.6	178	Plaquette normale	8.24	4.13	3.11	0.68	8.2	0.3	0.02
18 - 39 Years	Male	No Healthcare professional	No	3.75	1	IgG <10	IgM >= 10	0.8	Normal	5	Urée normale	12.4	ALT normale	21.1	AST normale	48.4	ALP normale	21.1	BT anormale	0.3	CK-MB normale	4.7	13.8	Hb normale	42.9	292	Plaquette normale	5.31	2.13	2.52	0.53	9.9	0.11	0.02
40 - 59 Years	Female	No Healthcare professional	No	3.3	2	IgG <10	IgM >= 10	0.7	Normal	5.6	Urée normale	18.9	ALT normale	29.4	AST normale	103.8	ALP normale	0.6	BT normale	3.03	CK-MB normale	5.35	12.4	Hb normale	39.5	247	Plaquette normale	6.5	1.78	3	0.43	6.6	1.25	0.04
18 - 39 Years	Male	No Healthcare professional	No	0	1.2	IgG <10	IgM >= 10	0.8	Normal	6.4	Urée normale	16.1	ALT normale	26.3	AST normale	66.5	ALP normale	0.4	BT normale	3	CK-MB normale	6.2	14.2	Hb normale	45.9	235	Plaquette normale	7.82	3.25	3.55	0.74	9.4	0.26	0.02
>=60 Years	Male	No Healthcare professional	Yes	8.4	0.6	IgG <10	IgM <1	0.9	Normal	6.8	Urée normale	17	ALT normale	30.4	AST normale	53.6	ALP normale	1.6	BT normale	3.05	CK-MB normale	5.5	15	Hb normale	46.8	343	Plaquette normale	5.87	2.15	2.74	0.68	11.5	0.28	0.02
>=60 Years	Male	No Healthcare professional	No	0	0.4	IgG <10	IgM <1	1	Normal	4.7	Urée normale	22.8	ALT normale	41.7	AST anormale	38.9	ALP normale	1	BT normale	5.69	CK-MB normale	4.65	13.3	Hb normale	41.5	247	Plaquette normale	5.45	2.59	2.23	0.37	6.8	0.24	0.02
>=60 Years	Female	No Healthcare professional	Yes	6.05	1	IgG <10	IgM >= 10	0.6	Normal	4.5	Urée normale	53.8	ALT anormale	72.6	AST anormale	59.4	ALP normale	0.6	BT normale	0.3	CK-MB normale	4.69	12.8	Hb normale	40.7	207	Plaquette normale	3.86	1.88	1.19	0.63	16.4	0.15	0.01
18 - 39 Years	Female	No Healthcare professional	No	0.85	2.3	IgG <10	IgM >= 10	0.6	Normal	4.9	Urée normale	11.9	ALT normale	15.4	AST normale	64.8	ALP normale	0.4	BT normale	0.3	CK-MB normale	4.76	13.1	Hb normale	40.2	319	Plaquette normale	9.56	3.82	3.89	0.42	4.4	1.42	0.01
40 - 59 Years	Female	No Healthcare professional	Yes	0	0.5	IgG <10	IgM <1	2.16	Normal	21.6	Urée normale	34.7	ALT normale	18.06	AST normale	87	ALP normale	0.4	BT normale	0.3	CK-MB normale	4.67	15.1	Hb normale	49.7	73	Plaquette anormale	6.17	3.16	2.49	0.31	5.1	0.09	0.02
18 - 39 Years	Male	No Healthcare professional	No	1.1	0	IgG <10	IgM <1	0.9	Normal	5.8	Urée normale	12.8	ALT normale	19	AST normale	75.5	ALP normale	1.7	BT normale	0.3	CK-MB normale	5.81	13.7	Hb normale	45.2	230	Plaquette normale	9.07	3.34	3.94	0.69	7.6	1.06	0.03
40 - 59 Years	Female	No Healthcare professional	No	0	0.8	IgG <10	IgM <1	0.6	Normal	4.5	Urée normale	22.6	ALT normale	23.4	AST normale	53.3	ALP normale	0.2	BT normale	3	CK-MB normale	4	11.3	Hb normale	34.4	211	Plaquette normale	6.82	3.45	2.82	0.42	6.1	0.11	0.02
18 - 39 Years	Female	No Healthcare professional	No	0	0.5	IgG <10	IgM <1	0.7	Normal	5.7	Urée normale	38.3	ALT normale	27.8	AST normale	84.8	ALP normale	0.4	BT normale	3	CK-MB normale	4.17	11.7	Hb normale	36.4	257	Plaquette normale	8.07	3.76	3.48	0.59	7	0.62	0.01
18 - 39 Years	Male	No Healthcare professional	No	2.95	0.1	IgG <10	IgM <1	1.1	Normal	11.8	Urée normale	6.5	ALT normale	21.7	AST normale	49.9	ALP normale	0.4	BT normale	3	CK-MB normale	4.05	12.7	Hb normale	39.1	180	Plaquette normale	3.65	1.1	2.08	0.38	10.3	0.08	0.01
18 - 39 Years	Male	Healthcare professional	No	0	1	IgG <10	IgM >= 10	1	Normal	7.2	Urée normale	23.5	ALT normale	24.7	AST normale	45	ALP normale	0.6	BT normale	3	CK-MB normale	4.53	12.6	Hb normale	38.9	304	Plaquette normale	5.4	2.25	2.46	0.51	9.4	0.16	0.02
18 - 39 Years	Female	No Healthcare professional	No	4.25	0.5	IgG <10	IgM <1	2.94	Normal	32.8	Urée normale	20.1	ALT normale	43.87	AST anormale	111.4	ALP anormale	6.9	BT normale	3	CK-MB normale	4.35	14.1	Hb normale	42.7	262	Plaquette normale	6.79	3.43	1.94	0.54	8	0.84	0.04
18 - 39 Years	Female	Healthcare professional	No	0	0.4	IgG <10	IgM <1	1.7	Normal	37.6	Urée normale	21.34	ALT normale	28.03	AST normale	51.6	ALP normale	17.97	BT normale	3.1	CK-MB normale	4.1	12.2	Hb normale	37.8	262	Plaquette normale	4.88	0.63	2.64	0.38	7.7	1.2	0.03
>=60 Years	Female	No Healthcare professional	No	8.45	0.5	IgG <10	IgM <1	3.63	Normal	18.9	Urée normale	9.64	ALT normale	19.95	AST normale	38.1	ALP normale	23.68	BT anormale	3	CK-MB normale	4.55	14.1	Hb normale	43.4	208	Plaquette normale	6.13	3.92	1.77	0.15	2.5	0.28	0.01
40 - 59 Years	Male	No Healthcare professional	No	3.8	1.4	IgG <10	IgM >= 10	1.97	Normal	18.3	Urée normale	10.71	ALT normale	24.58	AST normale	67.9	ALP normale	20.72	BT anormale	3.65	CK-MB normale	4.91	13.1	Hb normale	43	184	Plaquette normale	4.99	2.34	1.76	0.79	15.9	0.1	0
18 - 39 Years	Female	Healthcare professional	No	0.2	0.4	IgG <10	IgM <1	0.88	Normal	17.6	Urée normale	100.89	ALT anormale	259.14	AST anormale	73.7	ALP normale	24.25	BT anormale	3	CK-MB normale	4.51	11.8	Hb normale	38.2	166	Plaquette normale	4.81	2.3	1.7	0.72	14.9	0.09	0
40 - 59 Years	Male	No Healthcare professional	No	0	0	IgG <10	IgM <1	3.76	Normal	28.7	Urée normale	17.98	ALT normale	35.1	AST normale	51.6	ALP normale	11.86	BT normale	3.19	CK-MB normale	5.25	13.7	Hb normale	44.4	191	Plaquette normale	5.24	2.01	2.53	0.21	4	0.47	0.02
>=60 Years	Male	No Healthcare professional	Yes	7.5	0.6	IgG <10	IgM <1	1.81	Normal	6.3	Urée normale	14.8	ALT normale	16.8	AST normale	71.6	ALP normale	0.4	BT normale	3	CK-MB normale	5.34	11.5	Hb bas	36.6	34	Plaquette anormale	7.77	5.31	1.62	0.64	8.2	0.19	0.01
40 - 59 Years	Male	No Healthcare professional	No	10.25	1.8	IgG >= 10	IgM >= 10	0.9	Normal	4.5	Urée normale	20.6	ALT normale	45.9	AST anormale	71.3	ALP normale	1	BT normale	3	CK-MB normale	5.59	16.9	Hb normale	52.6	197	Plaquette normale	5.58	2.68	1.89	0.86	15.5	0.13	0.02
40 - 59 Years	Male	No Healthcare professional	No	7.25	3.8	IgG <10	IgM >= 10	0.8	Normal	4.3	Urée normale	23.3	ALT normale	20.3	AST normale	63.7	ALP normale	1	BT normale	3	CK-MB normale	4.12	11.9	Hb bas	35.5	203	Plaquette normale	5.91	2.41	2.9	0.41	6.9	0.18	0.01
40 - 59 Years	Female	No Healthcare professional	Yes	0	1.8	IgG <10	IgM >= 10	2.5	Normal	29.7	Urée normale	17.56	ALT normale	43.28	AST anormale	70.4	ALP normale	14.68	BT normale	3	CK-MB normale	4.83	14	Hb normale	44.6	348	Plaquette normale	7.1	2.11	3.91	0.5	7.1	0.57	0.01
40 - 59 Years	Female	Healthcare professional	Yes	16	3.4	IgG >= 10	IgM >= 10	2.78	Normal	21.3	Urée normale	21.01	ALT normale	27.8	AST normale	42.7	ALP normale	55.48	BT anormale	3.3	CK-MB normale	2.91	8.2	Hb bas	24.4	113	Plaquette anormale	4.49	2.68	1.29	0.45	10.3	0.04	0.01
40 - 59 Years	Female	No Healthcare professional	No	22.3	0.1	IgG >= 10	IgM <1	2.79	Normal	25.2	Urée normale	15.32	ALT normale	25.62	AST normale	37.3	ALP normale	16.16	BT normale	3	CK-MB normale	4.1	12.4	Hb normale	37.7	237	Plaquette normale	6.38	2.9	2.92	0.41	7	0.14	0.01
18 - 39 Years	Female	No Healthcare professional	Yes	3.7	1.6	IgG <10	IgM >= 10	3.13	Normal	20.3	Urée normale	29.4	ALT normale	26.94	AST normale	60.3	ALP normale	11.28	BT normale	3	CK-MB normale	4.86	13.7	Hb normale	43.4	324	Plaquette normale	5.58	2.22	2.8	0.36	6.4	0.18	0.02
>=60 Years	Male	No Healthcare professional	No	7.6	0.1	IgG <10	IgM <1	1.92	Normal	17.9	Urée normale	17.54	ALT normale	23.41	AST normale	57.3	ALP normale	19.16	BT normale	3	CK-MB normale	4.3	12.8	Hb normale	41.8	194	Plaquette normale	7.82	2.16	4.5	0.54	6.9	0.59	0.03
18 - 39 Years	Female	Healthcare professional	No	11.9	1	IgG >= 10	IgM >= 10	1.65	Normal	20.4	Urée normale	12.42	ALT normale	21.88	AST normale	38.7	ALP normale	11.31	BT normale	3.01	CK-MB normale	4.1	12.1	Hb normale	37.8	213	Plaquette normale	7.5	4.71	2.2	0.46	6.1	0.11	0.02
18 - 39 Years	Male	No Healthcare professional	No	2.5	0	IgG <10	IgM <1	1.68	Normal	17.3	Urée normale	20.52	ALT normale	22.69	AST normale	92.5	ALP normale	12.18	BT normale	3	CK-MB normale	4.71	13.8	Hb normale	43.2	302	Plaquette normale	5.43	2.54	2.17	0.37	6.8	0.33	0.02
18 - 39 Years	Male	Healthcare professional	No	21.8	0.1	IgG >= 10	IgM <1	2.9	Normal	23.1	Urée normale	14.48	ALT normale	22.18	AST normale	47.2	ALP normale	12.63	BT normale	3	CK-MB normale	3.73	12.6	Hb normale	38.5	274	Plaquette normale	5.72	1.58	3.63	0.27	4.7	0.23	0.01
18 - 39 Years	Female	Healthcare professional	No	16.8	1.2	IgG >= 10	IgM >= 10	3.69	Normal	23.2	Urée normale	9.87	ALT normale	20.16	AST normale	37.6	ALP normale	12.08	BT normale	3	CK-MB normale	3.97	11.9	Hb normale	37.5	232	Plaquette normale	7.94	2.88	3.28	0.34	4.3	1.44	0.02
40 - 59 Years	Male	Healthcare professional	No	0	7.1	IgG <10	IgM >= 10	1	Normal	5.7	Urée normale	11.9	ALT normale	17.6	AST normale	12.3	ALP normale	0.8	BT normale	3	CK-MB normale	4.78	13.6	Hb normale	41.8	159	Plaquette normale	5.53	1.97	2.77	0.5	9	0.28	0.01
18 - 39 Years	Male	No Healthcare professional	No	0	0	IgG <10	IgM <1	1	Normal	5.9	Urée normale	14.9	ALT normale	27.3	AST normale	40.4	ALP normale	0.3	BT normale	4.28	CK-MB normale	5.24	14.5	Hb normale	45.1	188	Plaquette normale	5.97	2.78	2.38	0.34	5.7	0.45	0.02
40 - 59 Years	Male	No Healthcare professional	Yes	3.1	0.4	IgG <10	IgM <1	0.6	Normal	3.1	Urée normale	8.5	ALT normale	19.4	AST normale	69.2	ALP normale	0.4	BT normale	4.69	CK-MB normale	3.96	10.6	Hb bas	34.3	232	Plaquette normale	3.61	1.08	1.86	0.3	8.2	0.36	0.01
>=60 Years	Female	Healthcare professional	Yes	6.1	1	IgG <10	IgM >= 10	1.2	Normal	8	Urée normale	17.8	ALT normale	35.5	AST normale	78.5	ALP normale	1.8	BT normale	3	CK-MB normale	4.25	14	Hb normale	42	145	Plaquette anormale	4.36	1.46	2.58	0.19	4.3	0.12	0.01
>=60 Years	Male	Healthcare professional	Yes	0	0.4	IgG <10	IgM <1	1.1	Normal	6.7	Urée normale	27.5	ALT normale	37.1	AST normale	77.9	ALP normale	0.4	BT normale	3	CK-MB normale	5.14	13.4	Hb normale	42.7	123	Plaquette anormale	2.19	1.06	0.86	0.2	9.2	0.06	0.01
18 - 39 Years	Male	No Healthcare professional	No	21.6	0	IgG >= 10	IgM <1	1.43	Normal	22.7	Urée normale	12.36	ALT normale	33.61	AST normale	65.8	ALP normale	10.92	BT normale	3	CK-MB normale	7.16	10.6	Hb bas	34.2	358	Plaquette normale	5.71	1.92	2.67	1.04	18.3	0.06	0.02
40 - 59 Years	Male	No Healthcare professional	No	1.9	0.6	IgG <10	IgM <1	1.85	Normal	26.8	Urée normale	32.65	ALT normale	59.06	AST anormale	32.1	ALP normale	47.89	BT anormale	3	CK-MB normale	4.13	14.3	Hb normale	43.1	171	Plaquette normale	6.33	2.96	2.27	15.2	15.2	0.13	0.01
18 - 39 Years	Female	No Healthcare professional	No	24.2	0	IgG >= 10	IgM <1	2.76	Normal	26.1	Urée normale	30	ALT normale	26.3	AST normale	147.6	ALP anormale	0.7	BT normale	3	CK-MB normale	6.47	15.5	Hb normale	48.8	285	Plaquette normale	5.61	2.17	2.78	0.43	7.6	0.22	0.01
18 - 39 Years	Female	Healthcare professional	No	8.4	1	IgG <10	IgM >= 10	2.26	Normal	25.8	Urée normale	18.5	ALT normale	22.5	AST normale	101.9	ALP normale	0.8	BT normale	3	CK-MB normale	5.43	15.4	Hb normale	47.4	290	Plaquette normale	4.98	2.14	2.59	0.21	4.2	0.02	0.02
>=60 Years	Male	No Healthcare professional	Yes	0	2.4	IgG <10	IgM >= 10	2.65	Normal	25.3	Urée normale	13.8	ALT normale	24.7	AST normale	66.6	ALP normale	0.5	BT normale	3	CK-MB normale	5.06	14.9	Hb normale	44.9	203	Plaquette normale	8.27	3.57	3.06	0.69	8.4	0.93	0.02
18 - 39 Years	Male	No Healthcare professional	No	17.7	1.9	IgG >= 10	IgM >= 10	2.03	Normal	23	Urée normale	10.2	ALT normale	17.6	AST normale	91.6	ALP normale	0.4	BT normale	3	CK-MB normale	3.42	11.8	Hb bas	33.7	251	Plaquette normale	5.07	2.19	2.47	0.28	5.6	0.12	0.01
18 - 39 Years	Male	No Healthcare professional	No	23.4	2.3	IgG >= 10	IgM >= 10	1.68	Normal	24.8	Urée normale	26	ALT normale	28.5	AST normale		ALP normale	1.1	BT normale	3	CK-MB normale	4.62	14.8	Hb normale	14.8	44	Plaquette anormale	263	6.4	2.38	0.38	5.9	0.1	0.01
40 - 59 Years	Male	Healthcare professional	Yes	22.7	0.7	IgG >= 10	IgM <1	3.99	Normal	24.3	Urée normale	37.45	ALT normale	47.14	AST anormale	71	ALP normale	16.85	BT normale	3	CK-MB normale	5.13	14.2	Hb normale	43.8	260	Plaquette normale	5.17	3.09	1.78	0.24	4.7	0.05	0.01
18 - 39 Years	Female	No Healthcare professional	No	10	0.8	IgG >= 10	IgM <1	2.2	Normal	25.7	Urée normale	24.84	ALT normale	28.68	AST normale	37.8	ALP normale	12.73	BT normale	3	CK-MB normale	4.9	13.6	Hb normale	44	173	Plaquette normale	3.64	1.5	1.76	0.36	9.9	0.02	0
18 - 39 Years	Female	No Healthcare professional	No	0	1.2	IgG <10	IgM >= 10	2.87	Normal	35	Urée normale	22.6	ALT normale	24.8	AST normale	89.1	ALP normale	3	BT normale	3.37	CK-MB normale	4.83	15.7	Hb normale	47.6	217	Plaquette normale	5.52	2.76	2	0.31	0.29	0.43	0.02
18 - 39 Years	Male	Healthcare professional	No	19.3	1.6	IgG >= 10	IgM >= 10	5.3	abnormal	25.1	Urée normale	27.6	ALT normale	23.7	AST normale	77.4	ALP normale	0.9	BT normale	3	CK-MB normale	5.4	15.7	Hb normale	47.8	178	Plaquette normale	5.55	2.75	2.27	0.28	5.1	0.24	0.01
18 - 39 Years	Female	No Healthcare professional	No	22	1.8	IgG >= 10	IgM >= 10	3.47	Normal	22	Urée normale	13.3	ALT normale	18.4	AST normale	83.7	ALP normale	0.7	BT normale	3	CK-MB normale	4.32	13.1	Hb normale	38.7	228	Plaquette normale	5.3	2.01	2.76	0.33	6.2	0.18	0.02
18 - 39 Years	Female	No Healthcare professional	Yes	13.9	1	IgG >= 10	IgM >= 10	2.91	Normal	28.4	Urée normale	13.1	ALT normale	22.1	AST normale	110.4	ALP anormale	1	BT normale	3	CK-MB normale	5.08	16.7	Hb normale	49.3	257	Plaquette normale	7.51	3.78	2.97	0.52	6.9	0.22	0.02
40 - 59 Years	Male	No Healthcare professional	No	0	1.2	IgG <10	IgM >= 10	4.81	abnormal	33.6	Urée normale	26.1	ALT normale	32.12	AST normale	43.7	ALP normale	0.5	BT normale	3	CK-MB normale	5.04	14.5	Hb normale	5.05	277	Plaquette normale	4.81	2.02	0.32	0.31	6.4	0.15	0.01
>=60 Years	Male	No Healthcare professional	No	7.7	0.8	IgG <10	IgM <1	2.02	Normal	25.4	Urée normale	17.09	ALT normale	43.03	AST anormale	39.9	ALP normale	0.9	BT normale	3	CK-MB normale	4.64	13.8	Hb normale	44.1	212	Plaquette normale	7.2	3.15	3.15	0.06	9.1	0.22	0.02
40 - 59 Years	Male	No Healthcare professional	No	0	1.5	IgG <10	IgM >= 10	3.05	Normal	40.1	Urée anormale	15.09	ALT normale	38.7	AST normale	66.9	ALP normale	19.99	BT normale	3	CK-MB normale	5.2	14.5	Hb normale	45.4	261	Plaquette normale	7.44	3.76	2.7	0.8	10.8	0.17	0.01
18 - 39 Years	Female	No Healthcare professional	No	0.9	0.9	IgG <10	IgM <1	0.8	Normal	4.8	Urée normale	29.4	ALT normale	26	AST normale	37.2	ALP normale	0.8	BT normale	3	CK-MB normale	4.98	14.3	Hb normale	44.4	155	Plaquette normale	6.7	2.87	3.38	0.31	4.7	0.13	0.01
18 - 39 Years	Male	Healthcare professional	No	22.5	0.6	IgG >= 10	IgM <1	4.21	abnormal	26.4	Urée normale	36.4	ALT normale	18.44	AST normale	45.2	ALP normale	2	BT normale	5.95	CK-MB normale	4.79	14.6	Hb normale	42.3	212	Plaquette normale	3.98	1.32	1.96	0.46	11.5	0.22	0.02
>=60 Years	Female	No Healthcare professional	Yes	0	0.9	IgG <10	IgM <1	1	Normal	4.9	Urée normale	12.5	ALT normale	19.7	AST normale	26.2	ALP normale	0.6	BT normale	3	CK-MB normale	5.18	14.7	Hb normale	44.2	173	Plaquette normale	3.57	1.63	1.61	0.26	7.2	0.06	0.01
18 - 39 Years	Female	No Healthcare professional	No	13.8	0.3	IgG >= 10	IgM <1	2.69	Normal	24.5	Urée normale	24.06	ALT normale	22.88	AST normale	42.3	ALP normale	40.16	BT anormale	3	CK-MB normale	4.69	10.3	Hb bas	34	274	Plaquette normale	7.8	2.84	3.58	0.72	0.72	0.64	0.02
40 - 59 Years	Female	No Healthcare professional	No	14.1	0.4	IgG >= 10	IgM <1	2.69	Normal	19.9	Urée normale	21.8	ALT normale	21.6	AST normale	99.9	ALP normale	0.7	BT normale	3.84	CK-MB normale	4.57	11.3	Hb normale	34.8	264	Plaquette normale	5.62	3.08	2.25	0.23	4.1	0.06	0
40 - 59 Years	Male	Healthcare professional	Yes	18.4	1.7	IgG >= 10	IgM >= 10	2.84	Normal	23.5	Urée normale	11.8	ALT normale	19.1	AST normale	71.5	ALP normale	1.1	BT normale	3	CK-MB normale	9.84	13.2	Hb normale	90.1	177	Plaquette normale	7.34	3.79	2.92	0.5	6.8	0.12	0.01
40 - 59 Years	Male	No Healthcare professional	No	0	0.4	IgG <10	IgM <1	2.1	Normal	32.5	Urée normale		ALT normale	46.08	AST anormale	40.1	ALP normale	39.5	BT anormale	3	CK-MB normale	5.54	16.6	Hb normale	53.9	159	Plaquette normale	3.11	1.38	1.28	0.39	12.5	0.05	0.01
>=60 Years	Male	No Healthcare professional	No	2.1	1.5	IgG <10	IgM >= 10	3.22	Normal	20.2	Urée normale	14.7	ALT normale	19.2	AST normale	86.2	ALP normale	1	BT normale	3	CK-MB normale	4.72	13.5	Hb normale	40.5	242	Plaquette normale	5.78	2.4	2.99	0.32	5.6	0.05	0.02
40 - 59 Years	Female	No Healthcare professional	No	1.7	0.5	IgG <10	IgM <1	3.08	Normal	28.7	Urée normale	18.2	ALT normale	30.8	AST normale	108.7	ALP anormale	0.8	BT normale	3.88	CK-MB normale	5	15.7	Hb normale	46.4	201	Plaquette normale	4.69	2.57	1.49	0.44	9.4	0.19	0
40 - 59 Years	Female	No Healthcare professional	No	1.1	1	IgG <10	IgM >= 10	2.06	Normal	20.9	Urée normale	25.7	ALT normale	21.7	AST normale	95.4	ALP normale	0.8	BT normale	3	CK-MB normale	4.55	14.2	Hb normale	43.4	216	Plaquette normale	3.36	1.4	1.52	0.28	8.4	0.15	0.01
18 - 39 Years	Male	No Healthcare professional	No	0	3.3	IgG <10	IgM >= 10	3.98	Normal	20.7	Urée normale	10.1	ALT normale	26.58	AST normale	67.4	ALP normale	10.37	BT normale	3	CK-MB normale	3.55	10.6	Hb bas	34.4	243	Plaquette normale	5.34	2.84	1.89	0.39	7.3	0.21	0.01
>=60 Years	Male	No Healthcare professional	No	3.8	1	IgG <10	IgM >= 10	2.73	Normal	22.2	Urée normale	16.57	ALT normale	30.42	AST normale	63.1	ALP normale	5.96	BT normale	3	CK-MB normale	5.71	12.5	Hb normale	42.6	286	Plaquette normale	8.66	4.47	3.12	0.63	7.3	0.19	0.01
40 - 59 Years	Female	No Healthcare professional	No	1	1.5	IgG <10	IgM >= 10	3.62	Normal	24.6	Urée normale	20.53	ALT normale	29.41	AST normale	59.3	ALP normale	13.34	BT normale	3	CK-MB normale	4.28	12.8	Hb normale	40.2	199	Plaquette normale	5.59	2.74	2.31	0.4	7.1	0.08	0.06
40 - 59 Years	Female	Healthcare professional	No	1.7	1.1	IgG <10	IgM >= 10	3.24	Normal	30.2	Urée normale	22.01	ALT normale	22.1	AST normale	45.8	ALP normale	11.89	BT normale	3	CK-MB normale	4.28	13.8	Hb normale	42.8	302	Plaquette normale	7.01	1.8	3.8	0.6	8.5	0.8	0.01
18 - 39 Years	Male	No Healthcare professional	No	0	0.9	IgG <10	IgM <1	3.1	Normal	23.3	Urée normale	11.3	ALT normale	15.5	AST normale	75	ALP normale	0.6	BT normale	3	CK-MB normale	4.07	10.8	Hb bas	33.4	99	Plaquette anormale	4.12	1.5	2.19	0.33	8.1	0.09	0.01
40 - 59 Years	Female	Healthcare professional	No	4.1	0	IgG <10	IgM <1	2.66	Normal	27.2	Urée normale	34.5	ALT normale	27.57	AST normale	39.7	ALP normale	18.56	BT normale	9.7	CK-MB anormale	5.39	14.1	Hb normale	43.8	300	Plaquette normale	5.35	2.56	2.04	0.48	8.9	0.25	0.02
>=60 Years	Male	Healthcare professional	Yes	3.1	1.3	IgG <10	IgM >= 10	0.8	Normal	4.5	Urée normale	20.9	ALT normale	31.3	AST normale	113.9	ALP anormale	0.5	BT normale	3	CK-MB normale	3.45	10.1	Hb bas	249	7	Plaquette anormale	2.64	37.7	47.9	12.2	0.12	1.7	0.5
40 - 59 Years	Male	Healthcare professional	No	0	0.9	IgG <10	IgM <1	2.54	Normal	35.5	Urée normale	5	ALT normale	49.27	AST anormale	49.3	ALP normale	21.58	BT anormale	3	CK-MB normale	4.33	12	Hb bas	37.5	264	Plaquette normale	4.37	1.71	1.77	0.77	17.7	0.1	0.02
18 - 39 Years	Male	No Healthcare professional	No	2.6	0.5	IgG <10	IgM <1	0.7	Normal	6.3	Urée normale	24	ALT normale	22.1	AST normale	89.7	ALP normale	0.8	BT normale	4.64	CK-MB normale	4.11	12.8	Hb normale	37.6	143	Plaquette anormale	5.85	2.29	2.6	0.35	6	0.6	0.01
18 - 39 Years	Male	No Healthcare professional	No	15.9	1.1	IgG >= 10	IgM >= 10	3.28	Normal	27.6	Urée normale	19.3	ALT normale	28.5	AST normale	73.5	ALP normale	0.7	BT normale	3	CK-MB normale	4.41	15.5	Hb normale	45.5	202	Plaquette normale	6.55	3.07	2.4	0.59	9	0.46	0.03
>=60 Years	Male	Healthcare professional	Yes	4.2	0.8	IgG <10	IgM <1	3.21	Normal	25.7	Urée normale	10.2	ALT normale	23.15	AST normale	54.5	ALP normale	23.61	BT anormale	3	CK-MB normale	4.31	14.5	Hb normale	44.1	176	Plaquette normale	6.21	2.58	3.28	0.32	5.2	0.02	0.01
18 - 39 Years	Male	Healthcare professional	No	0.9	0.5	IgG <10	IgM <1	1.93	Normal	24.4	Urée normale	30.66	ALT normale	36.58	AST normale	39.2	ALP normale	14.45	BT normale	3.14	CK-MB normale	5.02	14.4	Hb normale	46.8	231	Plaquette normale	5.61	2.77	2.26	0.46	8.2	0.11	0.01
>=60 Years	Female	No Healthcare professional	No	0.2	0.6	IgG <10	IgM <1	2.09	Normal	20	Urée normale	19.35	ALT normale	22.67	AST normale	38.4	ALP normale	12.08	BT normale	3	CK-MB normale	3.95	12.9	Hb normale	39.1	345	Plaquette normale	6.26	2.8	2.92	0.29	4.6	0.24	0.1
40 - 59 Years	Male	No Healthcare professional	No	2.8	0.4	IgG <10	IgM <1	2.4	Normal	12.3	Urée normale	53.53	ALT anormale	35.48	AST normale	51	ALP normale	15.07	BT normale	3	CK-MB normale	4.47	13	Hb normale	43	209	Plaquette normale	4.82	2.17	2.23	0.29	6	0.12	0.01
18 - 39 Years	Male	No Healthcare professional	No	0	1	IgG <10	IgM >= 10	2.03	Normal	20.4	Urée normale	20.3	ALT normale	24.14	AST normale	71.1	ALP normale	9.18	BT normale	3	CK-MB normale	5.65	15.3	Hb normale	50.2	223	Plaquette normale	4.88	2.51	1.99	0.32	6.5	0.06	0
40 - 59 Years	Female	No Healthcare professional	No	1.5	0.3	IgG <10	IgM <1	2.65	Normal	18.8	Urée normale	43.03	ALT anormale	34.32	AST normale	46.6	ALP normale	9.99	BT normale	3	CK-MB normale	4.62	12.4	Hb normale	39.4	382	Plaquette anormale	10.9	5.05	4.14	0.6	5.5	1.09	0.02
>=60 Years	Male	Healthcare professional	No	1.7	0.3	IgG <10	IgM <1	0.8	Normal	5.8	Urée normale	14.5	ALT normale	26.5	AST normale	31.6	ALP normale	0.6	BT normale	4.35	CK-MB normale	5.27	13.4	Hb normale	42.7	287	Plaquette normale	6.84	3.4	2.63	0.61	8.9	0.17	0.03
40 - 59 Years	Male	No Healthcare professional	No	0.5	1.5	IgG <10	IgM >= 10	3.77	Normal	22	Urée normale	20.3	ALT normale	17.6	AST normale	51.2	ALP normale	0.8	BT normale	3	CK-MB normale	4.01	12.5	Hb normale	36.4	139	Plaquette anormale	5.37	2.3	2.65	0.34	6.4	0.05	0.03
>=60 Years	Female	No Healthcare professional	Yes	0	0.5	IgG <10	IgM <1	2.05	Normal	25.1	Urée normale	20.8	ALT normale	21.2	AST normale	44.2	ALP normale	0.5	BT normale	3	CK-MB normale	4.92	14.6	Hb normale	44.4	215	Plaquette normale	6.45	1.81	3.9	0.47	7.3	0.24	0.03
18 - 39 Years	Female	Healthcare professional	No	2.2	0.5	IgG <10	IgM <1	2.45	Normal	31.8	Urée normale	14.32	ALT normale	47.24	AST anormale	40.6	ALP normale	11.48	BT normale	3	CK-MB normale	4.75	15.4	Hb normale	47.3	173	Plaquette normale	6.89	3.39	2.95	0.43	6.3	0.11	0.01
18 - 39 Years	Female	No Healthcare professional	No	0	1.4	IgG <10	IgM >= 10	3.22	Normal	25.6	Urée normale	17.5	ALT normale	25.8	AST normale	50.1	ALP normale	0.6	BT normale	3	CK-MB normale	5.56	13.6	Hb normale	43.7	150	Plaquette normale	7.82	3.24	3.1	0.68	8.7	0.78	0.02
>=60 Years	Male	No Healthcare professional	Yes	1.1	0.5	IgG <10	IgM <1	3.16	Normal	20.2	Urée normale	17.2	ALT normale	32.5	AST normale	51	ALP normale	0.8	BT normale	3	CK-MB normale	4.97	14.1	Hb normale	43.5	142	Plaquette anormale	8.42	3.03	3.27	1.2	14.3	0.9	0.02
>=60 Years	Male	No Healthcare professional	Yes	3.1	0.3	IgG <10	IgM <1	3.23	Normal	22.5	Urée normale	21.6	ALT normale	26	AST normale	67.4	ALP normale	0.5	BT normale	3	CK-MB normale	5.55	14.4	Hb normale	44.6	195	Plaquette normale	6.29	3.46	2.28	0.34	5.4	0.19	0.02
40 - 59 Years	Male	No Healthcare professional	Yes	0	0.7	IgG <10	IgM <1	3.16	Normal	27.1	Urée normale	27.5	ALT normale	27.6	AST normale	63.1	ALP normale	1.6	BT normale	3	CK-MB normale	4.98	16.4	Hb normale	48.5	220	Plaquette normale	4.8	2.9	2.17	0.38	7.9	0.14	0.02
40 - 59 Years	Male	No Healthcare professional	No	0.4	1	IgG <10	IgM >= 10	0.8	Normal	4.4	Urée normale	23.1	ALT normale	26.3	AST normale	59.3	ALP normale	1.4	BT normale	3	CK-MB normale	4.69	14.7	Hb normale	43.4	215	Plaquette normale	5.27	2.06	2.51	0.58	11.1	0.1	0.02
18 - 39 Years	Female	No Healthcare professional	No	0	0.4	IgG <10	IgM <1	0.9	Normal	5	Urée normale	11.2	ALT normale	31.1	AST normale	45.8	ALP normale	1.7	BT normale	3.47	CK-MB normale	5.95	17.4	Hb normale	53.3	343	Plaquette normale	5.34	2.23	2.19	0.6	11.3	0.31	0.01
40 - 59 Years	Male	No Healthcare professional	No	15.7	1.4	IgG >= 10	IgM >= 10	0.9	Normal	4.2	Urée normale	20.1	ALT normale	21.9	AST normale	39.7	ALP normale	0.6	BT normale	3	CK-MB normale	4.53	13.1	Hb normale	39.5	151	Plaquette normale	4.89	2.17	2.24	0.38	7.8	0.08	0.02
18 - 39 Years	Male	Healthcare professional	No	5.8	1	IgG <10	IgM >= 10	1.56	Normal	26.9	Urée normale	20.4	ALT normale	24.1	AST normale	49.1	ALP normale	1.2	BT normale	3	CK-MB normale	4.07	13.2	Hb normale	40.5	231	Plaquette normale	3.56	1.19	1.9	0.4	11.2	0.06	0.01
>=60 Years	Male	No Healthcare professional	Yes	16.4	1.2	IgG >= 10	IgM >= 10	1.84	Normal	13.3	Urée normale	17	ALT normale	18.3	AST normale	34.3	ALP normale	0.3	BT normale	3	CK-MB normale	4.47	11.2	Hb bas	34.9	308	Plaquette normale	6.5	2.11	3.42	0.62	9.6	0.34	0.01
18 - 39 Years	Male	Healthcare professional	No	13.3	1.1	IgG >= 10	IgM >= 10	3.51	Normal	24	Urée normale	12.1	ALT normale	12.4	AST normale	31.7	ALP normale	0.4	BT normale	3	CK-MB normale	4.12	11.2	Hb bas	36.1	253	Plaquette anormale	11.23	7.03	2.98	0.51	4.5	0.71	0
40 - 59 Years	Female	No Healthcare professional	No	0	1.2	IgG <10	IgM >= 10	2.42	Normal	29.2	Urée normale	61.71	ALT anormale	60.74	AST anormale	82.2	ALP normale	15.62	BT normale	3	CK-MB normale	5.32	15	Hb normale	47.7	249	Plaquette normale	4.65	2.88	1.36	0.39	8.4	0.02	0
18 - 39 Years	Male	Healthcare professional	No	21.9	0.3	IgG >= 10	IgM <1	3.06	Normal	26.6	Urée normale	15.5	ALT normale	24.2	AST normale	203.8	ALP anormale	0.7	BT normale	3	CK-MB normale	5.05	14.9	Hb normale	44.8	248	Plaquette normale	5.25	2.43	5.25	0.36	6.9	0.1	0.02
>=60 Years	Male	Healthcare professional	No	18.2	1	IgG >= 10	IgM >= 10	3.75	Normal	30.2	Urée normale	16.8	ALT normale	27.2	AST normale	57.9	ALP normale	1.5	BT normale	3	CK-MB normale	5.18	16.4	Hb normale	48.5	188	Plaquette normale	3.84	1.95	1.48	0.26	6.9	0.14	0.01
40 - 59 Years	Male	No Healthcare professional	No	9.3	2.2	IgG <10	IgM >= 10	2.12	Normal	31.5	Urée normale	9.9	ALT normale	13.6	AST normale	50.8	ALP normale	1	BT normale	20.66	CK-MB anormale	5.25	16.3	Hb normale	48.2	141	Plaquette anormale	6.81	3.69	1.71	0.63	9.3	0.77	0.01
18 - 39 Years	Female	No Healthcare professional	No	0	0.4	IgG <10	IgM <1	3.06	Normal	19.4	Urée normale	21.3	ALT normale	30.6	AST normale	39.6	ALP normale	1.5	BT normale	3	CK-MB normale	4.92	13.6	Hb normale	41.5	209	Plaquette normale	5.24	2.72	1.92	0.31	0.31	0.27	0.02
40 - 59 Years	Male	No Healthcare professional	No	15.9	1.2	IgG >= 10	IgM >= 10	2.74	Normal	23.3	Urée normale	25.4	ALT normale	28.6	AST normale	125.4	ALP anormale	0.6	BT normale	3	CK-MB normale	4.48	14	Hb normale	41.6	258	Plaquette normale	4.4	2.26	1.68	0.26	6	0.19	0.01
40 - 59 Years	Male	No Healthcare professional	No	4.3	2.9	IgG <10	IgM >= 10	2.31	Normal	20.3	Urée normale	28.36	ALT normale	32.08	AST normale	97.9	ALP normale	11.78	BT normale	3	CK-MB normale	5.72	13.6	Hb normale	45.2	172	Plaquette normale	5.59	3.64	1.38	0.37	6.7	0.19	0.01
40 - 59 Years	Male	No Healthcare professional	No	4.2	0.9	IgG <10	IgM <1	2.5	Normal	28.7	Urée normale	18.41	ALT normale	37.06	AST normale	65.7	ALP normale	24.28	BT anormale	3	CK-MB normale	5.76	16.1	Hb normale	52.3	237	Plaquette normale	4.55	2.1	2.03	0.31	6.9	0.1	0.01
40 - 59 Years	Female	No Healthcare professional	No	17.5	0.1	IgG >= 10	IgM <1	2.87	Normal	24.8	Urée normale	21.46	ALT normale	26.9	AST normale	113.7	ALP anormale	10.53	BT normale	3.35	CK-MB normale	4.55	12.9	Hb normale	40.1	273	Plaquette normale	7.39	3.95	2.9	0.37	5	0.15	0.02
>=60 Years	Female	Healthcare professional	No	1.5	1.7	IgG <10	IgM >= 10	3.11	Normal	26.1	Urée normale	24.6	ALT normale	23.4	AST normale	54.1	ALP normale	1.2	BT normale	3	CK-MB normale	5.49	13.2	Hb normale	42.4	224	Plaquette normale	7.19	4.63	1.87	0.59	8.2	0.09	0.01
40 - 59 Years	Female	Healthcare professional	No	0	0.7	IgG <10	IgM <1	0.7	Normal	4	Urée normale	41.6	ALT anormale	49.3	AST anormale	46.1	ALP normale	0.8	BT normale	3	CK-MB normale	3.8	13.8	Hb normale	39.8	159	Plaquette normale	6.32	3.44	2.02	0.56	8.8	0.27	0.03
18 - 39 Years	Male	No Healthcare professional	No	14.4	0.4	IgG >= 10	IgM <1	3.49	Normal	27.2	Urée normale	18.15	ALT normale	30.37	AST normale	99.3	ALP normale	35.23	BT anormale	3	CK-MB normale	3.67	11.8	Hb bas	36.7	173	Plaquette normale	6.01	3	2.15	0.74	12.3	0.1	0.02
>=60 Years	Female	No Healthcare professional	Yes	9.6	3.2	IgG <10	IgM >= 10	3.45	Normal	18.9	Urée normale	22.2	ALT normale	20.82	AST normale	37.1	ALP normale	11.49	BT normale	3	CK-MB normale	4.29	13	Hb normale	40.6	367	Plaquette anormale	11.32	4.93	5.17	0.98	8.7	0.22	0.02
>=60 Years	Female	No Healthcare professional	Yes	35.1	1.3	IgG >= 10	IgM >= 10	2.11	Normal	16	Urée normale	14.3	ALT normale	18	AST normale	44.1	ALP normale	0.5	BT normale	3	CK-MB normale	5.02	11.7	Hb normale	38.7	260	Plaquette normale	5.88	2.62	2.7	0.45	7.6	0.09	0.02
18 - 39 Years	Male	No Healthcare professional	Yes	0	1.7	IgG <10	IgM >= 10	0.7	Normal	4.7	Urée normale	15.5	ALT normale	18.2	AST normale	63.1	ALP normale	0.7	BT normale	3	CK-MB normale	4.02	11.9	Hb bas	35	174	Plaquette normale	6.83	3.22	2.93	0.52	7.9	0.14	0.3
>=60 Years	Male	No Healthcare professional	No	11.8	1.7	IgG >= 10	IgM >= 10	3.49	Normal	21.1	Urée normale	14.3	ALT normale	22.48	AST normale	48.7	ALP normale	12.13	BT normale	3	CK-MB normale	4.65	11.8	Hb bas	38.5	183	Plaquette normale	7.3	2.81	3.66	0.4	5.5	0.42	0.01
18 - 39 Years	Male	No Healthcare professional	No	4.4	1.3	IgG <10	IgM >= 10	0.7	Normal	3.7	Urée normale	19.3	ALT normale	26.5	AST normale	82	ALP normale	0.9	BT normale	5.23	CK-MB normale	5.47	13.5	Hb normale	43.5	220	Plaquette normale	8.11	3.71	3.54	0.45	5.6	0.39	0.02
18 - 39 Years	Male	No Healthcare professional	No	0	0.4	IgG <10	IgM <1	0.7	Normal	5.4	Urée normale	24.6	ALT normale	23.7	AST normale	125.4	ALP anormale	0.6	BT normale	4.1	CK-MB normale	5.17	13.6	Hb normale	43.3	218	Plaquette normale	5.02	2.15	2.18	43.5	9.3	0.2	0.02
18 - 39 Years	Male	No Healthcare professional	No	1.5	0.1	IgG <10	IgM <1	0.6	Normal	3.2	Urée normale	15.2	ALT normale	19.9	AST normale	67.5	ALP normale	0.3	BT normale	3	CK-MB normale	5.16	13.6	Hb normale	42	286	Plaquette normale	4.22	2.52	1.36	0.41	9.7	0.02	0.01
18 - 39 Years	Female	No Healthcare professional	No	1.6	7.1	IgG <10	IgM >= 10	0.8	Normal	5.2	Urée normale	23	ALT normale	36.9	AST normale	45.8	ALP normale	0.8	BT normale	3	CK-MB normale	5.1	15.9	Hb normale	49.2	231	Plaquette normale	4.57	1.55	2.51	0.43	9.4	0.05	0.03
40 - 59 Years	Female	Healthcare professional	No	25.6	1.3	IgG >= 10	IgM >= 10	2.37	Normal	19	Urée normale	18.25	ALT normale	26.16	AST normale	130	ALP anormale	33.43	BT anormale	3	CK-MB normale	5.13	13.8	Hb normale	42.6	179	Plaquette normale	4.68	2.18	1.87	0.36	7.7	0.26	0.01
40 - 59 Years	Male	No Healthcare professional	No	22	0.1	IgG >= 10	IgM <1	2.22	Normal	14.4	Urée normale	15.37	ALT normale	27	AST normale	69.7	ALP normale	11.19	BT normale	3	CK-MB normale	4.66	13.4	Hb normale	42.2	276	Plaquette normale	5.85	2.8	2.57	0.23	4	0.23	0.02
18 - 39 Years	Male	Healthcare professional	No	2.2	1.3	IgG <10	IgM >= 10	1.6	Normal	23	Urée normale	40.1	ALT anormale	53.6	AST anormale	36.2	ALP normale	0.6	BT normale	3	CK-MB normale	4.78	14.7	Hb normale	44.2	237	Plaquette normale	6.93	3.72	2.73	0.42	6.1	0.05	0.01
18 - 39 Years	Male	No Healthcare professional	No	24.1	1.2	IgG >= 10	IgM >= 10	3.56	Normal	27.2	Urée normale	12.4	ALT normale	21.14	AST normale	34.5	ALP normale	26.48	BT anormale	3	CK-MB normale	6.33	169	Hb normale	56.8	267	Plaquette normale	4.56	1.95	1.88	0.52	11.4	0.2	0.01
18 - 39 Years	Male	No Healthcare professional	No	19.9	2.2	IgG >= 10	IgM >= 10	1.8	Normal	21.5	Urée normale	11.1	ALT normale	17.3	AST normale	49.8	ALP normale	0.7	BT normale	3	CK-MB normale	5.27	12.9	Hb normale	41.3	294	Plaquette normale	7.74	3.22	3.7	0.48	6.2	0.32	0.02
18 - 39 Years	Male	No Healthcare professional	No	25.6	0.2	IgG >= 10	IgM <1	2.25	Normal	22.2	Urée normale	36.05	ALT normale	59.12	AST anormale	61.3	ALP normale	27.56	BT anormale	4.73	CK-MB normale	5.46	18.1	Hb normale	56.1	189	Plaquette normale	7.81	3.47	3.16	0.33	4.2	0.79	0.06
18 - 39 Years	Female	No Healthcare professional	No	19.1	0.5	IgG >= 10	IgM <1	3.1	Normal	24.8	Urée normale	10.74	ALT normale	23.33	AST normale	60.6	ALP normale	21.93	BT anormale	3	CK-MB normale	4.5	12.9	Hb normale	41.5	241	Plaquette normale	7.38	2.36	4.33	0.3	4	0.35	0.02
40 - 59 Years	Male	No Healthcare professional	No	19.4	0.2	IgG >= 10	IgM <1	2.16	Normal	28.3	Urée normale	15.75	ALT normale	24.84	AST normale	51.2	ALP normale	16.73	BT normale	3	CK-MB normale	5.65	17.1	Hb normale	53.4	219	Plaquette normale	6.28	3.64	2.08	0.41	6.6	0.14	0.01
18 - 39 Years	Female	No Healthcare professional	No	15.9	1	IgG >= 10	IgM >= 10	3.14	Normal	22.7	Urée normale	24.7	ALT normale	33.28	AST normale	78.9	ALP normale	7.26	BT normale	3	CK-MB normale	5.89	17.1	Hb normale	53.9	201	Plaquette normale	5.06	2.35	2.21	0.41	8.2	0.08	0.01
18 - 39 Years	Male	No Healthcare professional	No	2.7	1.5	IgG <10	IgM >= 10	3.51	Normal	19.3	Urée normale	40.48	ALT anormale	37.6	AST normale	35.2	ALP normale	4.66	BT normale	3	CK-MB normale	4.46	13.5	Hb normale	42.5	228	Plaquette anormale	11.52	3.24	6.06	0.4	3.5	1.6	0.02
40 - 59 Years	Female	Healthcare professional	No	0.9	0	IgG <10	IgM <1	2.48	Normal	23	Urée normale	16.4	ALT normale	31.2	AST normale	44.1	ALP normale	0.8	BT normale	3.07	CK-MB normale	4.5	14.5	Hb normale	43.5	212	Plaquette normale	6.54	2.17	3.91	0.29	4.4	0.14	0.03
18 - 39 Years	Male	No Healthcare professional	No	0.8	0.8	IgG <10	IgM <1	2.23	Normal	26.8	Urée normale	22.5	ALT normale	27.07	AST normale	55.9	ALP normale	11.36	BT normale	3	CK-MB normale	5.31	14.1	Hb normale	46	138	Plaquette anormale	7.2	3.22	3.3	0.74	9.7	0.36	0.02
18 - 39 Years	Male	No Healthcare professional	No	6	1	IgG <10	IgM >= 10	3.72	Normal	21.5	Urée normale	12.3	ALT normale	20.1	AST normale	63.1	ALP normale	1.6	BT normale	3	CK-MB normale	3.65	98	Hb normale	31.4	241	Plaquette normale	4.27	2.5	1.14	0.53	12.4	0.09	0.01
18 - 39 Years	Male	No Healthcare professional	No	17.7	0.4	IgG >= 10	IgM <1	3.41	Normal	16.5	Urée normale	12.89	ALT normale	15.56	AST normale	44.7	ALP normale	10.44	BT normale	3	CK-MB normale	4.17	11.6	Hb bas	36.8	315	Plaquette normale	6.01	2.87	39.8	0.4	6.7	0.34	0.01
18 - 39 Years	Male	No Healthcare professional	No	14.9	1.9	IgG >= 10	IgM >= 10	2.17	Normal	19.5	Urée normale	8.69	ALT normale	16.37	AST normale	50.4	ALP normale	11.22	BT normale	3	CK-MB normale	3.91	11.9	Hb bas	36.7	263	Plaquette normale	4.94	2.24	2.34	0.32	6.5	0.04	0
18 - 39 Years	Female	No Healthcare professional	No	9.3	1	IgG <10	IgM >= 10	4.76	abnormal	31	Urée normale	19.6	ALT normale	26.1	AST normale	88	ALP normale	0.4	BT normale	3	CK-MB normale	5.96	13.6	Hb normale	45	206	Plaquette normale	5.96	2.69	2.09	0.44	0.73	0.73	0.01
>=60 Years	Male	Healthcare professional	Yes	12.8	1.5	IgG >= 10	IgM >= 10	0.8	Normal	3.2	Urée normale	21	ALT normale	27.5	AST normale	169.1	ALP anormale	0.6	BT normale	3.75	CK-MB normale	5.97	16.1	Hb normale	50.6	189	Plaquette normale	5.51	1.97	2.34	0.91	16.6	0.27	0.02
18 - 39 Years	Male	No Healthcare professional	No	18.8	0.8	IgG >= 10	IgM <1	0.7	Normal	2.8	Urée normale	19.9	ALT normale	34.2	AST normale	63.9	ALP normale	0.2	BT normale	3	CK-MB normale	5.72	13.6	Hb normale	44.1	177	Plaquette normale	5.1	2.82	1.98	0.22	4.4	0.07	0.01
40 - 59 Years	Female	No Healthcare professional	Yes	13.7	0.6	IgG >= 10	IgM <1	0.8	Normal	4	Urée normale	18.4	ALT normale	23.9	AST normale	42.7	ALP normale	0.5	BT normale	3	CK-MB normale	4.32	13.7	Hb normale	41.8	165	Plaquette normale	8.29	6.25	1.58	0.42	5.1	0.03	0.01
40 - 59 Years	Female	Healthcare professional	Yes	0.2	0.4	IgG <10	IgM <1	0.9	Normal	7.7	Urée normale	22	ALT normale	27.1	AST normale	37.3	ALP normale	0.3	BT normale	3.92	CK-MB normale	5.5	16.2	Hb normale	50.8	240	Plaquette normale	9.16	4.24	4.17	0.54	5.9	0.2	0.01
40 - 59 Years	Female	No Healthcare professional	Yes	16.6	0.4	IgG >= 10	IgM <1	2.73	Normal	23.3	Urée normale	14.5	ALT normale	18.1	AST normale	60.3	ALP normale	0.4	BT normale	3	CK-MB normale	5.43	16.4	Hb normale	49.3	216	Plaquette normale	6.86	3.23	2.72	0.56	8.1	0.34	0.01
18 - 39 Years	Male	No Healthcare professional	No	20.8	0.6	IgG >= 10	IgM <1	1.34	Normal	18.9	Urée normale	7.03	ALT normale	19.25	AST normale	43.8	ALP normale	13.29	BT normale	3	CK-MB normale	5.07	11.9	Hb bas	39.5	212	Plaquette normale	4.96	1.83	2.27	0.53	10.7	0.29	0.04
40 - 59 Years	Female	No Healthcare professional	Yes	8.1	0.3	IgG <10	IgM <1	0.7	Normal	5.7	Urée normale	18.8	ALT normale	28.4	AST normale	57.3	ALP normale	0.6	BT normale	3	CK-MB normale	4.32	13.8	Hb normale	41.7	193	Plaquette normale	5.32	1.96	2.57	0.49	9.3	0.27	0.03
18 - 39 Years	Female	No Healthcare professional	No	9.7	1.3	IgG <10	IgM >= 10	4.28	abnormal	23	Urée normale	21.16	ALT normale	26.83	AST normale	30.4	ALP normale	10.26	BT normale	3	CK-MB normale	4.59	15	Hb normale	41.6	179	Plaquette normale	8.33	2.48	3.24	0.43	6.7	0.38	0.03
18 - 39 Years	Male	No Healthcare professional	No	16.2	0.2	IgG >= 10	IgM <1	0.9	Normal	3.9	Urée normale	16	ALT normale	17.7	AST normale	38.7	ALP normale	0.6	BT normale	3	CK-MB normale	4.57	15.2	Hb normale	46.3	248	Plaquette normale	7.9	5.28	2.18	0.38	4.8	0.05	0.01
18 - 39 Years	Female	No Healthcare professional	No	18.6	0.5	IgG >= 10	IgM <1	4.05	abnormal	27.4	Urée normale	14.27	ALT normale	38.95	AST normale	67.2	ALP normale	53.16	BT anormale	3	CK-MB normale	3.8	12.6	Hb normale	37.8	249	Plaquette normale	4.65	1.91	2.25	0.36	0.36	0.12	0.01
18 - 39 Years	Female	No Healthcare professional	No	15.7	0	IgG >= 10	IgM <1	1.2	Normal	4	Urée normale	17.2	ALT normale	24	AST normale	26	ALP normale	2.7	BT normale	3	CK-MB normale	5.44	13.8	Hb normale	46.2	197	Plaquette normale	3.99	2.11	1.33	0.49	12.4	0.05	0.01
18 - 39 Years	Female	No Healthcare professional	No	7.3	1.5	IgG <10	IgM >= 10	0.6	Normal	3.8	Urée normale	158	ALT anormale	172	AST anormale	38.1	ALP normale	0.6	BT normale	3	CK-MB normale	4.78	11.9	Hb normale	38.9	208	Plaquette normale	2.83	1.13	1.37	0.31	11	0.02	0.1
40 - 59 Years	Male	No Healthcare professional	No	19.1	1.9	IgG >= 10	IgM >= 10	0.9	Normal	5.8	Urée normale	24.3	ALT normale	18.1	AST normale	67.9	ALP normale	0.6	BT normale	3	CK-MB normale	4.6	13	Hb normale	38.9	331	Plaquette normale	8.46	6.16	1.69	0.54	6.4	0.05	0.02
18 - 39 Years	Male	No Healthcare professional	No	20.5	0.5	IgG >= 10	IgM <1	1	Normal	3.8	Urée normale	17.5	ALT normale	22	AST normale	73.7	ALP normale	0.5	BT normale	3	CK-MB normale	5.73	14.9	Hb normale	47	141	Plaquette anormale	5.74	1.61	2.8	0.29	5.1	0.98	0.06
18 - 39 Years	Female	Healthcare professional	No	16.8	0.2	IgG >= 10	IgM <1	1.52	Normal	25.6	Urée normale	15.1	ALT normale	25.4	AST normale	51.6	ALP normale	0.3	BT normale	3	CK-MB normale	4.57	15	Hb normale	45.1	239	Plaquette normale	5.26	2.22	2.16	0.5	9.5	0.36	0.02
18 - 39 Years	Male	No Healthcare professional	No	8.7	0	IgG <10	IgM <1	2.07	Normal	12.6	Urée normale	22.7	ALT normale	29.3	AST normale	38.1	ALP normale	1.4	BT normale	3	CK-MB normale	5.92	17.5	Hb normale	54.5	273	Plaquette normale	5.24	1.66	2.71	0.72	13.8	0.14	0.01
18 - 39 Years	Male	No Healthcare professional	No	5.3	0.5	IgG <10	IgM <1	2.29	Normal	22	Urée normale	18.4	ALT normale	18.9	AST normale	67.9	ALP normale	0.4	BT normale	3	CK-MB normale	5.79	13.5	Hb normale	43.8	259	Plaquette normale	7.81	3.18	3.81	0.53	5	0.27	0.02
18 - 39 Years	Male	Healthcare professional	No	19.5	0.2	IgG >= 10	IgM <1	1.17	Normal	36.9	Urée normale	19.08	ALT normale	30.83	AST normale	38.5	ALP normale	12.5	BT normale	3	CK-MB normale	5.08	13.5	Hb normale	41.9	221	Plaquette normale	6.11	3.51	1.91	0.52	8.5	0.16	0.01
18 - 39 Years	Male	No Healthcare professional	No	2.5	1.1	IgG <10	IgM >= 10	3.32	Normal	18.5	Urée normale	12.93	ALT normale	17.87	AST normale	39.9	ALP normale	8.07	BT normale	3	CK-MB normale	4.83	13.2	Hb normale	40.5	309	Plaquette normale	6.02	2.76	2.73	0.38	6.3	0.14	0.01
18 - 39 Years	Male	No Healthcare professional	No	8.6	0.1	IgG <10	IgM <1	3.39	Normal	35.4	Urée normale	31.46	ALT normale	44.87	AST anormale	54	ALP normale	25.7	BT anormale	3	CK-MB normale	5.1	16	Hb normale	50	130	Plaquette anormale	6.27	1.95	2.7	1.34	21.3	0.24	0.04
>=60 Years	Female	No Healthcare professional	Yes	9.2	0.2	IgG <10	IgM <1	2.55	Normal	19.4	Urée normale	49.19	ALT anormale	40.12	AST anormale	32.6	ALP normale	16.4	BT normale	3	CK-MB normale	6.35	14.2	Hb normale	48.9	174	Plaquette normale	6.34	3.89	1.87	0.44	7	0.13	0.01
>=60 Years	Male	No Healthcare professional	Yes	2	1.3	IgG <10	IgM >= 10	0.9	Normal	10.7	Urée normale	14	ALT normale	25.8	AST normale	73.7	ALP normale	0.5	BT normale	3	CK-MB normale	4.14	12.4	Hb bas	37.1	183	Plaquette normale	4.2	1.53	54.9	0.32	0.32	0.03	0.01
>=60 Years	Male	No Healthcare professional	Yes	1.5	0.5	IgG <10	IgM <1	1.05	Normal	33.3	Urée normale	14.6	ALT normale	25	AST normale	51.6	ALP normale	0.5	BT normale	3	CK-MB normale	4.72	15.2	Hb normale	44.1	237	Plaquette normale	6.56	3.18	2.85	0.4	6.1	0.12	0.01
40 - 59 Years	Male	No Healthcare professional	No	0	1	IgG <10	IgM >= 10	3.03	Normal	24.3	Urée normale	23.9	ALT normale	28.4	AST normale	42.7	ALP normale	0.3	BT normale	3	CK-MB normale	5.3	13.6	Hb normale	43.4	198	Plaquette normale	6.04	2.12	2.78	0.56	9.2	0.55	0.03
40 - 59 Years	Male	No Healthcare professional	No	12.1	0.2	IgG >= 10	IgM <1	3.47	Normal	25.3	Urée normale	15.9	ALT normale	26.3	AST normale	37.3	ALP normale	0.6	BT normale	4.04	CK-MB normale	5.09	16	Hb normale	46.7	193	Plaquette normale	6	2.92	2.11	0.28	4.7	0.65	0.04
>=60 Years	Male	No Healthcare professional	No	7.3	1.3	IgG <10	IgM >= 10	3.4	Normal	33.8	Urée normale	17.8	ALT normale	26.8	AST normale	60.3	ALP normale	0.7	BT normale	3	CK-MB normale	5.57	16.7	Hb normale	52.8	180	Plaquette normale	5.73	2.68	2.25	0.62	10.9	0.17	0.01
>=60 Years	Female	Healthcare professional	Yes	1	0.5	IgG <10	IgM <1	2.11	Normal	25.1	Urée normale	82.46	ALT anormale	196.22	AST anormale	42.6	ALP normale	15.78	BT normale	5	CK-MB normale	5.31	15.7	Hb normale	49.9	288	Plaquette normale	7.92	3.73	2.95	1.09	13.7	0.13	0.02
>=60 Years	Female	No Healthcare professional	No	3.2	2.1	IgG <10	IgM >= 10	2.09	Normal	19.7	Urée normale	13.01	ALT normale	22.2	AST normale	49.1	ALP normale	15.76	BT normale	3	CK-MB normale	5.34	12.7	Hb normale	39.8	203	Plaquette normale	4.45	2.11	1.62	0.54	12.1	0.17	0.01
40 - 59 Years	Male	No Healthcare professional	No	6.8	1.7	IgG <10	IgM >= 10	2.11	Normal	22.2	Urée normale	19.54	ALT normale	21.03	AST normale	34.3	ALP normale	11.78	BT normale	3	CK-MB normale	4.25	12.3	Hb bas	37.8	206	Plaquette normale	4.68	1.91	2.12	0.41	8.8	0.23	0.01
40 - 59 Years	Male	No Healthcare professional	No	3.2	1.5	IgG <10	IgM >= 10	4.35	abnormal	40.6	Urée anormale	16.9	ALT normale	20.61	AST normale	31.7	ALP normale	11.51	BT normale	3	CK-MB normale	4.82	15.4	Hb normale	46.7	210	Plaquette normale	4.71	2.16	1.8	0.26	5.6	0.48	0.01
>=60 Years	Male	No Healthcare professional	Yes	0	1.9	IgG <10	IgM >= 10	3.46	Normal	20.5	Urée normale	10.61	ALT normale	19.53	AST normale	46.4	ALP normale	9.99	BT normale	3	CK-MB normale	4.34	12.1	Hb bas	37.7	322	Plaquette normale	5	2.4	2.15	0.39	7.8	0.05	0.01
18 - 39 Years	Male	No Healthcare professional	No	2.5	0.9	IgG <10	IgM <1	2.51	Normal	33.4	Urée normale	35.32	ALT normale	31.15	AST normale	33.4	ALP normale	7.14	BT normale	3	CK-MB normale	4.97	11.9	Hb bas	38.7	203	Plaquette normale	7.01	2.14	3.02	0.52	7.4	1.32	0.01
18 - 39 Years	Male	No Healthcare professional	No	0.4	1.4	IgG <10	IgM >= 10	2.09	Normal	22.2	Urée normale	15.38	ALT normale	22.52	AST normale	31.6	ALP normale	16.01	BT normale	3	CK-MB normale	3.95	12.7	Hb normale	38.1	245	Plaquette normale	4.52	2.34	1.65	0.44	9.7	0.08	0.01
>=60 Years	Male	Healthcare professional	No	3.1	0.9	IgG <10	IgM <1	2.5	Normal	17.5	Urée normale	17.41	ALT normale	28.81	AST normale	51.2	ALP normale	16.48	BT normale	3	CK-MB normale	4.49	12.5	Hb normale	38.7	292	Plaquette normale	6.92	1.92	4.13	0.74	10.7	0.11	0.02
40 - 59 Years	Male	No Healthcare professional	No	0.7	1.4	IgG <10	IgM >= 10	3.49	Normal	26.6	Urée normale	10.27	ALT normale	24.85	AST normale	44.2	ALP normale	16.33	BT normale	3	CK-MB normale	4.82	13.2	Hb normale	41.1	231	Plaquette normale	5.04	3.1	1.59	0.32	6.3	0.02	0.01
18 - 39 Years	Female	No Healthcare professional	No	0	1.3	IgG <10	IgM >= 10	2.24	Normal	24.3	Urée normale	19.58	ALT normale	32.71	AST normale	54.1	ALP normale	20.08	BT normale	3	CK-MB normale	4.12	12.6	Hb normale	38.3	311	Plaquette normale	4.32	2.33	1.8	0.16	3.8	0.02	0.01
40 - 59 Years	Male	No Healthcare professional	No	2.1	0	IgG <10	IgM <1	3.67	Normal	23.2	Urée normale	18.09	ALT normale	21.45	AST normale	46.1	ALP normale	7.98	BT normale	3	CK-MB normale	4.27	11.8	Hb bas	36	205	Plaquette normale	5.54	2.14	2.78	0.42	7.5	0.19	0.01
>=60 Years	Male	No Healthcare professional	No	16.8	2.8	IgG >= 10	IgM >= 10	3.04	Normal	14	Urée normale	16.9	ALT normale	12.65	AST normale	85.6	ALP normale	11.2	BT normale	3	CK-MB normale	5.09	12.8	Hb normale	40.4	295	Plaquette normale	5.5	2.58	2.47	0.24	4.4	0.2	0.01
40 - 59 Years	Male	No Healthcare professional	No	0	1.6	IgG <10	IgM >= 10	2.31	Normal	19.2	Urée normale	9.31	ALT normale	22.19	AST normale	45	ALP normale	4.14	BT normale	3	CK-MB normale	4.65	11.8	Hb bas	37	300	Plaquette normale	7.33	2.87	3.96	0.45	6.1	0.04	0.01
18 - 39 Years	Male	Healthcare professional	No	13	1	IgG >= 10	IgM >= 10	2.83	Normal	25.2	Urée normale	17.36	ALT normale	20.28	AST normale	60.5	ALP normale	7.8	BT normale	3	CK-MB normale	4.65	14.5	Hb normale	43.5	163	Plaquette normale	4.31	45.3	42.6	0.25	5.9	0.25	0.4
40 - 59 Years	Male	Healthcare professional	No	2.8	1.5	IgG <10	IgM >= 10	3.22	Normal	30.5	Urée normale	24.82	ALT normale	40.73	AST anormale	82	ALP normale	10.93	BT normale	3	CK-MB normale	4.7	14.5	Hb normale	44.2	241	Plaquette normale	5.25	2.44	2.14	0.36	6.9	0.29	0.02
18 - 39 Years	Female	Healthcare professional	No	0.9	1.3	IgG <10	IgM >= 10	2.44	Normal	36.7	Urée normale	16.13	ALT normale	30.82	AST normale	125.4	ALP anormale	17.98	BT normale	3	CK-MB normale	5.99	14.2	Hb normale	45.3	300	Plaquette normale	7.51	3.09	3.17	0.77	10.2	0.46	0.02
40 - 59 Years	Male	No Healthcare professional	No	0	0.4	IgG <10	IgM <1	1.98	Normal	32.9	Urée normale	15.93	ALT normale	44.2	AST anormale	67.5	ALP normale	41.66	BT anormale	3	CK-MB normale	4.62	13.4	Hb normale	40	248	Plaquette normale	5.72	1.94	3.07	0.51	9	0.19	0.01
18 - 39 Years	Male	Healthcare professional	No	0.4	1.3	IgG <10	IgM >= 10	3.9	Normal	23.1	Urée normale	20.77	ALT normale	53.02	AST anormale	149.5	ALP anormale	14.37	BT normale	3	CK-MB normale	5.26	13.5	Hb normale	43.3	196	Plaquette normale	5.63	2.9	1.68	0.9	15.9	0.14	0.01
18 - 39 Years	Male	No Healthcare professional	No	4.7	0.3	IgG <10	IgM <1	2.86	Normal	18	Urée normale	15.67	ALT normale	43.08	AST anormale	49.8	ALP normale	20.21	BT normale	3	CK-MB normale	4.16	11.7	Hb bas	35.6	247	Plaquette normale	4.22	2.44	1.27	0.34	8	0.16	0.01
18 - 39 Years	Male	No Healthcare professional	No	5.9	0.8	IgG <10	IgM <1	1.08	Normal	17.6	Urée normale	41.94	ALT anormale	47.2	AST anormale	62	ALP normale	12.85	BT normale	3	CK-MB normale	5.22	11.6	Hb bas	37.9	264	Plaquette normale	8.06	3.12	4.06	0.74	9.2	0.13	0.01
18 - 39 Years	Male	No Healthcare professional	No	4.4	1.7	IgG <10	IgM >= 10	1.54	Normal	20.8	Urée normale	18.46	ALT normale	31.77	AST normale	40	ALP normale	11.6	BT normale	3	CK-MB normale	4.38	13.9	Hb normale	41.8	163	Plaquette normale	4.56	1.75	2.45	0.24	5.2	0.11	0.01
18 - 39 Years	Male	No Healthcare professional	No	2.7	2.2	IgG <10	IgM >= 10	2.34	Normal	21.9	Urée normale	11.25	ALT normale	22.85	AST normale	47.4	ALP normale	28.19	BT anormale	3	CK-MB normale	3.88	12.6	Hb normale	12.6	156	Plaquette normale	4.05	1.4	2.06	0.3	7.4	0.26	0.03
18 - 39 Years	Female	No Healthcare professional	No	7.1	1.9	IgG <10	IgM >= 10	1.21	Normal	32.8	Urée normale	19.79	ALT normale	39.92	AST normale	36.8	ALP normale	18.81	BT normale	3	CK-MB normale	4.82	14.6	Hb normale	43.1	155	Plaquette normale	4.54	1.93	2.02	0.29	6.4	0.27	0.03
>=60 Years	Female	Healthcare professional	No	9.1	0.2	IgG <10	IgM <1	2.12	Normal	22.3	Urée normale	7.42	ALT normale	21.73	AST normale	52.2	ALP normale	16.07	BT normale	3	CK-MB normale	4.64	16.2	Hb normale	48.5	193	Plaquette normale	8.42	4.08	2.86	1.31	15.6	0.14	0.02
18 - 39 Years	Female	No Healthcare professional	No	13.8	1.1	IgG >= 10	IgM >= 10	3.54	Normal	22.1	Urée normale	18.06	ALT normale	16.96	AST normale	75.3	ALP normale	7.2	BT normale	3	CK-MB normale	4.33	12.9	Hb normale	40.7	263	Plaquette normale	7.32	2.97	3.27	0.37	5.1	0.69	0.02
>=60 Years	Male	No Healthcare professional	No	4.9	1.9	IgG <10	IgM >= 10	2.95	Normal	27.4	Urée normale	26.42	ALT normale	38.39	AST normale	47.4	ALP normale	12.99	BT normale	3	CK-MB normale	5.5	16.6	Hb normale	52	121	Plaquette anormale	6.28	2.86	2.59	0.53	8.4	0.28	0.02
40 - 59 Years	Female	No Healthcare professional	No	21.2	1	IgG >= 10	IgM >= 10	2.25	Normal	24.4	Urée normale	13.03	ALT normale	33.11	AST normale	90.2	ALP normale	12.12	BT normale	3	CK-MB normale	4.3	12.7	Hb normale	39.3	203	Plaquette normale	4.53	1.79	2.1	0.28	6.1	0.32	0.04
40 - 59 Years	Male	Healthcare professional	No	0	1.1	IgG <10	IgM >= 10	3.62	Normal	32.5	Urée normale	29.92	ALT normale	44.22	AST anormale	45.1	ALP normale	21.26	BT anormale	6.7	CK-MB normale	4.97	15	Hb normale	47	199	Plaquette normale	5.45	2.12	2.61	0.56	10.3	0.15	0.01
18 - 39 Years	Male	No Healthcare professional	Yes	16.6	2.6	IgG >= 10	IgM >= 10	2.86	Normal	26.4	Urée normale	34.79	ALT normale	36.42	AST normale	78.6	ALP normale	7.17	BT normale	3	CK-MB normale	4.56	13.6	Hb normale	42.3	155	Plaquette normale	6.81	2.62	3.07	0.72	10.6	0.37	0.03
18 - 39 Years	Male	No Healthcare professional	No	3.9	1.3	IgG <10	IgM >= 10	1.83	Normal	22.4	Urée normale	11.13	ALT normale	20.68	AST normale	58	ALP normale	9.85	BT normale	3	CK-MB normale	4.32	10.6	Hb bas	34.6	243	Plaquette normale	6.8	2.65	3.13	0.48	7	0.51	0.03
40 - 59 Years	Male	No Healthcare professional	No	0.4	0.4	IgG <10	IgM <1	1.67	Normal	20.7	Urée normale	23.18	ALT normale	73.35	AST anormale	131.1	ALP anormale	44.44	BT anormale	3	CK-MB normale	4.8	16.9	Hb normale	51.9	272	Plaquette normale	7.22	4.85	1.72	0.45	6.3	0.19	0.01
>=60 Years	Male	No Healthcare professional	Yes	1.9	0.8	IgG <10	IgM <1	2.87	Normal	25.8	Urée normale	12.8	ALT normale	23.35	AST normale	84.5	ALP normale	13.02	BT normale	3	CK-MB normale	4.29	11.8	Hb bas	37.6	438	Plaquette normale	6.22	3.85	1.6	0.49	7.9	0.27	0.01
18 - 39 Years	Male	No Healthcare professional	No	2.6	1.8	IgG <10	IgM >= 10	3.4	Normal	35.6	Urée normale	15.49	ALT normale	49.48	AST anormale	44.8	ALP normale	10.63	BT normale	3	CK-MB normale	4.54	14.3	Hb normale	44.2	187	Plaquette normale	4.64	1.63	2.66	0.32	6.9	0.02	0.01
18 - 39 Years	Male	No Healthcare professional	No	0	2.5	IgG <10	IgM >= 10	1.78	Normal	23.5	Urée normale	13.31	ALT normale	26.28	AST normale	88.2	ALP normale	8.33	BT normale	3	CK-MB normale	6.7	14	Hb normale	47	193	Plaquette normale	5.33	3.11	1.7	0.26	4.8	0.24	0.02
>=60 Years	Male	Healthcare professional	Yes	3.5	0.2	IgG <10	IgM <1	2.04	Normal	32.7	Urée normale	30.34	ALT normale	40.05	AST anormale	42.8	ALP normale	9.7	BT normale	3	CK-MB normale	5.3	16.5	Hb normale	49.7	182	Plaquette normale	6.44	1.78	3.04	0.29	4.5	1.31	0.02
40 - 59 Years	Male	No Healthcare professional	No	0	0.9	IgG <10	IgM <1	1.76	Normal	19	Urée normale	38.03	ALT normale	38.13	AST normale	51.7	ALP normale	21.37	BT anormale	3	CK-MB normale	5.2	13.9	Hb normale	42.7	162	Plaquette normale	6.22	2.77	2.65	0.44	7	0.35	0.01
18 - 39 Years	Female	Healthcare professional	No	0	3	IgG <10	IgM >= 10	2.02	Normal	27.5	Urée normale	27.14	ALT normale	35.93	AST normale	69	ALP normale	16.98	BT normale	3	CK-MB normale	4.63	13.3	Hb normale	41.4	170	Plaquette normale	3.78	1.96	1.36	0.36	9.4	0.07	0.03
40 - 59 Years	Female	No Healthcare professional	No	0.2	0.3	IgG <10	IgM <1	2.28	Normal	20.1	Urée normale	13.76	ALT normale	28.17	AST normale	114.2	ALP anormale	12.01	BT normale	3	CK-MB normale	5.87	13.1	Hb normale	42.7	252	Plaquette normale	8.57	5.34	2.59	0.52	6.1	6.1	0.01
18 - 39 Years	Male	No Healthcare professional	No	4.1	0.7	IgG <10	IgM <1	1.45	Normal	26.2	Urée normale	13.38	ALT normale	29.83	AST normale	81.4	ALP normale	10.33	BT normale	3	CK-MB normale	6.04	18.7	Hb normale	59	240	Plaquette normale	4.68	2.08	1.9	0.44	9.3	0.25	0.01
>=60 Years	Male	No Healthcare professional	Yes	28.2	0.3	IgG >= 10	IgM <1	3.75	Normal	25.7	Urée normale	28.97	ALT normale	35.81	AST normale	32.9	ALP normale	21.05	BT anormale	3.47	CK-MB normale	4.94	15.6	Hb normale	47.1	168	Plaquette normale	4.24	2.05	1.73	0.34	8	0.11	0.01
>=60 Years	Male	No Healthcare professional	No	8.5	8.8	IgG <10	IgM >= 10	3.43	Normal	23.2	Urée normale	24.34	ALT normale	28.14	AST normale	39.1	ALP normale	19.54	BT normale	3	CK-MB normale	5.76	14.2	Hb normale	46.7	241	Plaquette normale	4.43	1.73	2.25	0.33	7.4	0.11	0.01
>=60 Years	Male	Healthcare professional	No	33.1	0.1	IgG >= 10	IgM <1	2.81	Normal	25.8	Urée normale	13.3	ALT normale	29.72	AST normale	56.9	ALP normale	20.38	BT normale	4.29	CK-MB normale	4.79	15.2	Hb normale	45.7	206	Plaquette normale	4.23	1.32	2.35	0.27	6.4	0.28	0.01
>=60 Years	Male	No Healthcare professional	No	2.1	4.3	IgG <10	IgM >= 10	2.61	Normal	31.3	Urée normale	12.88	ALT normale	45.28	AST anormale	82.1	ALP normale	7.37	BT normale	3	CK-MB normale	4.65	12.5	Hb normale	39.3	145	Plaquette anormale	11.36	1.88	8.71	0.73	6.4	0.01	0.03
18 - 39 Years	Female	No Healthcare professional	No	4.9	1.6	IgG <10	IgM >= 10	2.17	Normal	26.3	Urée normale	17.88	ALT normale	30.3	AST normale	66.2	ALP normale	11.93	BT normale	3	CK-MB normale	4.3	13.8	Hb normale	42	258	Plaquette normale	9.53	5.61	2.79	0.5	5.2	0.61	0.02
18 - 39 Years	Male	No Healthcare professional	No	21.4	0.5	IgG >= 10	IgM <1	3.2	Normal	26.2	Urée normale	47.37	ALT anormale	42.21	AST anormale	51	ALP normale	11.82	BT normale	4.15	CK-MB normale	4.58	13.3	Hb normale	41.6	301	Plaquette normale	6.8	3.56	2.44	0.54	8	0.24	0.02
18 - 39 Years	Male	Healthcare professional	No	26.7	1	IgG >= 10	IgM >= 10	3.6	Normal	32.5	Urée normale	39.01	ALT normale	50.71	AST anormale	50.8	ALP normale	24.38	BT anormale	4.07	CK-MB normale	4.61	14	Hb normale	43.9	173	Plaquette normale	4.19	0.99	2.97	0.15	3.5	0.05	0.03
18 - 39 Years	Male	No Healthcare professional	No	20.6	0.8	IgG >= 10	IgM <1	3.18	Normal	27.5	Urée normale	27.67	ALT normale	44.36	AST anormale	59.5	ALP normale	18.84	BT normale	3	CK-MB normale	4.89	14.5	Hb normale	45.6	3	Plaquette anormale	8.79	5.58	2.55	0.44	5	0.21	0.01
>=60 Years	Female	No Healthcare professional	Yes		0.3	IgG <10	IgM <1	2.14	Normal	23.5	Urée normale	10.77	ALT normale	43.57	AST anormale	176.5	ALP anormale	11.87	BT normale	3	CK-MB normale	6.03	14.8	Hb normale	46.8	284	Plaquette normale	7.92	5.93	1.58	0.26	3.3	0.14	0.01
>=60 Years	Female	No Healthcare professional	Yes	24.6	0.5	IgG >= 10	IgM <1	2.42	Normal	22	Urée normale	33.75	ALT normale	63.71	AST anormale	49.1	ALP normale	24.13	BT anormale	3.37	CK-MB normale	4.19	14.1	Hb normale	43.1	187	Plaquette normale	4.05	2.11	1.55	0.21	5.3	0.17	0.01
>=60 Years	Female	Healthcare professional	No	23.6	1.1	IgG >= 10	IgM >= 10	2.22	Normal	28	Urée normale	12.08	ALT normale	24.18	AST normale	60	ALP normale	15.56	BT normale	3	CK-MB normale	4.58	12.8	Hb normale	39.1	301	Plaquette normale	5.02	1.59	2.7	0.37	7.3	0.34	0.02
18 - 39 Years	Female	Healthcare professional	Yes	0	0.7	IgG <10	IgM <1	3.14	Normal	19.1	Urée normale	13.14	ALT normale	30.99	AST normale	43.2	ALP normale	18.06	BT normale	3	CK-MB normale	4.64	14.6	Hb normale	43	194	Plaquette normale	4.34	2.27	1.6	0.25	5.7	0.21	0.01
40 - 59 Years	Female	No Healthcare professional	No	5.3	3.6	IgG <10	IgM >= 10	2.36	Normal	22.1	Urée normale	10.11	ALT normale	34.9	AST normale	75.9	ALP normale	19.51	BT normale	5.78	CK-MB normale	4.25	12.7	Hb normale	40.8	187	Plaquette normale	4.18	1.73	2.03	0.34	8.2	0.07	0.01
>=60 Years	Female	No Healthcare professional	Yes	25.1	4.5	IgG >= 10	IgM >= 10	2.26	Normal	29.5	Urée normale	50.1	ALT anormale	56.62	AST anormale	44.5	ALP normale	36.45	BT anormale	3	CK-MB normale	4.38	14	Hb normale	44.4	203	Plaquette normale	5.93	3.12	2.16	0.52	8.8	0.12	0.01
40 - 59 Years	Male	Healthcare professional	No	15.6	0.6	IgG >= 10	IgM <1	2.52	Normal	15.7	Urée normale	20.69	ALT normale	25.86	AST normale	57.3	ALP normale	8.21	BT normale	3	CK-MB normale	4.49	10.1	Hb bas	32.8	326	Plaquette anormale	548	2.36	2.5	0.41	7.4	0.2	0.01
40 - 59 Years	Male	Healthcare professional	Yes	3.8	1.7	IgG <10	IgM >= 10	1.59	Normal	32.4	Urée normale	150.75	ALT anormale	88.26	AST anormale	28.2	ALP normale	9.24	BT normale	4.62	CK-MB normale	4.22	13.5	Hb normale	41.6	217	Plaquette normale	5.42	3.23	3.23	0.4	0.4	0.02	0.01
>=60 Years	Male	Healthcare professional	No	25.2	0.4	IgG >= 10	IgM <1	2.16	Normal	23.6	Urée normale	14.63	ALT normale	24.96	AST normale	53.7	ALP normale	17.72	BT normale	3	CK-MB normale	4.72	12.5	Hb normale	39.9	202	Plaquette normale	5.6	2.59	2.38	0.33	5.9	0.29	0.01
>=60 Years	Male	No Healthcare professional	No	24	2.9	IgG >= 10	IgM >= 10	1.59	Normal	24	Urée normale	24.38	ALT normale	36.96	AST normale	77.5	ALP normale	14.02	BT normale	6.69	CK-MB normale	4.69	11.9	Hb bas	38.9	205	Plaquette normale	5.1	2.74	1.79	0.26	5	0.29	0.02
40 - 59 Years	Female	No Healthcare professional	No	19.6	0.8	IgG >= 10	IgM <1	3.04	Normal	54.9	Urée anormale	86.51	ALT anormale	40.38	AST anormale	65.1	ALP normale	23.34	BT anormale	3.26	CK-MB normale	3.97	12.8	Hb normale	36.5	234	Plaquette normale	4.28	1.34	2.44	2.44	9.6	0.07	0.02
18 - 39 Years	Male	No Healthcare professional	No	18.5	2.7	IgG >= 10	IgM >= 10	2.24	Normal	23.6	Urée normale	11.25	ALT normale	55.04	AST anormale	82.5	ALP normale	26.49	BT anormale	3.77	CK-MB normale	4.51	13.3	Hb normale	40.4	117	Plaquette anormale	5.03	2.33	2.13	0.33	6.6	0.23	0.01
18 - 39 Years	Male	Healthcare professional	No	18.9	0.8	IgG >= 10	IgM <1	3.45	Normal	26.6	Urée normale	43.72	ALT anormale	172.01	AST anormale	60	ALP normale	18.16	BT normale	3	CK-MB normale	5.31	13.8	Hb normale	44.1	330	Plaquette normale	7.64	4.78	2.14	0.57	7.4	0.05	0.01
40 - 59 Years	Female	No Healthcare professional	Yes	0	3.2	IgG <10	IgM >= 10	3.45	Normal	21.4	Urée normale	25.12	ALT normale	37.26	AST normale	47.1	ALP normale	13.51	BT normale	3	CK-MB normale	5	15.4	Hb normale	45.9	153	Plaquette normale	3.58	1.49	1.71	0.28	0.28	0.09	0.01
>=60 Years	Female	No Healthcare professional	No	22.5	1.3	IgG >= 10	IgM >= 10	2.23	Normal	15.4	Urée normale	14.91	ALT normale	26.74	AST normale	29.1	ALP normale	17.13	BT normale	3	CK-MB normale	6.01	13.9	Hb normale	44.6	161	Plaquette normale	6.43	2.74	2.49	0.52	8.1	0.66	0.02
40 - 59 Years	Male	Healthcare professional	No	21.8	1.6	IgG >= 10	IgM >= 10	2.48	Normal	17.8	Urée normale	12.96	ALT normale	34.53	AST normale	126.9	ALP anormale	14.69	BT normale	3	CK-MB normale	5.63	13.5	Hb normale	44.3	225	Plaquette normale	6.4	3.82	1.57	0.37	5.8	0.63	0.01
40 - 59 Years	Male	No Healthcare professional	Yes	0	3.2	IgG <10	IgM >= 10	2.24	Normal	23.3	Urée normale	13.63	ALT normale	41.93	AST anormale	61.3	ALP normale	62.75	BT anormale	3	CK-MB normale	4.21	14.4	Hb normale	41.4	288	Plaquette normale	6.18	3.55	1.95	0.38	6.1	0.28	0.02
>=60 Years	Female	No Healthcare professional	No	27.9	0.3	IgG >= 10	IgM <1	2.97	Normal	21.2	Urée normale	15.84	ALT normale	23.72	AST normale	48.9	ALP normale	26.83	BT anormale	3	CK-MB normale	4.79	13.3	Hb normale	40.8	240	Plaquette normale	9.15	2.56	4.86	0.55	6	1.15	0.03
18 - 39 Years	Male	No Healthcare professional	No	0	1	IgG <10	IgM >= 10	2.03	Normal	38.3	Urée normale	19.23	ALT normale	36.91	AST normale	56.8	ALP normale	23.12	BT anormale	3	CK-MB normale	5.34	15.8	Hb normale	49.5	165	Plaquette normale	5.33	2.23	2.23	2.32	11.6	0.14	0.02
>=60 Years	Male	No Healthcare professional	No	22.5	2.9	IgG >= 10	IgM >= 10	2.22	Normal	22.1	Urée normale	6.68	ALT normale	18.05	AST normale	31.6	ALP normale	13.51	BT normale	3	CK-MB normale	5.6	12	Hb bas	40.8	184	Plaquette normale	5.27	2.73	2	0.3	5.6	0.23	0.01
40 - 59 Years	Female	Healthcare professional	No	28	1	IgG >= 10	IgM >= 10	2.24	Normal	30.6	Urée normale	14.16	ALT normale	47.35	AST anormale	226.7	ALP anormale	7.1	BT normale	3.98	CK-MB normale	4.81	13.6	Hb normale	40.8	221	Plaquette normale	6.45	3.43	1.75	0.49	7.6	0.77	0.01
>=60 Years	Female	No Healthcare professional	No	19	1.6	IgG >= 10	IgM >= 10	2.04	Normal	28.1	Urée normale	42.6	ALT anormale	35.17	AST normale	85.2	ALP normale	37.16	BT anormale	3	CK-MB normale	5.28	14.9	Hb normale	46.3	174	Plaquette normale	5.84	2.84	2.46	0.25	4.2	0.27	0.02
40 - 59 Years	Male	No Healthcare professional	No	0.9	1.9	IgG <10	IgM >= 10	2.18	Normal	26.5	Urée normale	17.76	ALT normale	27.82	AST normale	50.5	ALP normale	53.27	BT anormale	3	CK-MB normale	4.92	12.6	Hb normale	40.9	223	Plaquette normale	5.63	2.63	2.51	0.31	5.5	0.17	0.01
40 - 59 Years	Female	No Healthcare professional	No	23.8	0.7	IgG >= 10	IgM <1	3.04	Normal	45.5	Urée anormale	15.11	ALT normale	33.4	AST normale	77.6	ALP normale	13.41	BT normale	3	CK-MB normale	5.43	13.7	Hb normale	43.1	154	Plaquette normale	6.46	4.17	1.76	0.28	4.3	0.24	0.01
18 - 39 Years	Female	No Healthcare professional	No	5.4	2.1	IgG <10	IgM >= 10	1.69	Normal	22.3	Urée normale	8.68	ALT normale	17.57	AST normale	43.9	ALP normale	5.36	BT normale	3	CK-MB normale	4.51	11.7	Hb normale	36.4	284	Plaquette normale	7.24	3.61	2.62	0.51	7	0.49	0.01
18 - 39 Years	Female	Healthcare professional	No	16	1.8	IgG >= 10	IgM >= 10	2.03	Normal	20	Urée normale	15.24	ALT normale	23.74	AST normale	33.3	ALP normale	14.1	BT normale	3	CK-MB normale	4.96	15	Hb normale	46.3	310	Plaquette normale	7.1	2.83	3.57	0.4	5.6	0.28	0.02
40 - 59 Years	Male	No Healthcare professional	No	11.8	1.9	IgG >= 10	IgM >= 10	2.5	Normal	28.2	Urée normale	5	ALT normale	33.16	AST normale	59.6	ALP normale	13.84	BT normale	3	CK-MB normale	4.56	14	Hb normale	42.9	180	Plaquette normale	7.83	4.32	2.84	0.6	7.7	0.05	0.02
40 - 59 Years	Female	Healthcare professional	Yes	28.9	0.2	IgG >= 10	IgM <1	4.09	abnormal	25.5	Urée normale	15.4	ALT normale	26.7	AST normale	49.9	ALP normale	65.14	BT anormale	3	CK-MB normale	3.11	12.9	Hb normale	39.4	256	Plaquette normale	4.97	2.19	1.74	0.55	11	0.48	0.01
>=60 Years	Male	No Healthcare professional	Yes	25.2	1.5	IgG >= 10	IgM >= 10	2.35	Normal	23	Urée normale	12.08	ALT normale	24.95	AST normale	32.3	ALP normale	13.1	BT normale	3.87	CK-MB normale	6.06	14.1	Hb normale	48.9	184	Plaquette normale	6.13	2.99	1.91	0.51	8.4	0.7	0.02
>=60 Years	Female	No Healthcare professional	No	23.7	0.2	IgG >= 10	IgM <1	3.15	Normal	32.8	Urée normale	22.7	ALT normale	29.95	AST normale	75.3	ALP normale	13.65	BT normale	3	CK-MB normale	4.89	15.3	Hb normale	46.9	381	Plaquette normale	8.1	4.43	2.64	0.66	8.1	0.35	0.02
18 - 39 Years	Male	No Healthcare professional	No	19.5	1.7	IgG >= 10	IgM >= 10	1.06	Normal	25.5	Urée normale	14.4	ALT normale	26.6	AST normale	46.2	ALP normale	21.2	BT anormale	4.74	CK-MB normale	4.14	12.6	Hb normale	34.8	4	Plaquette anormale	10.66	6.04	3.84	0.34	3.2	0.31	0.02
18 - 39 Years	Male	Healthcare professional	No	26.6	0.1	IgG >= 10	IgM <1	2.04	Normal	26.2	Urée normale	28.33	ALT normale	87.98	AST anormale	52	ALP normale	38.28	BT anormale	3	CK-MB normale	6.16	13.6	Hb normale	45.9	36	Plaquette anormale	3.47	1.62	1.28	0.39	11.1	0.17	0.01
>=60 Years	Male	No Healthcare professional	No	20.9	5.1	IgG >= 10	IgM >= 10	2.75	Normal	21	Urée normale	13.8	ALT normale	19.63	AST normale	42.9	ALP normale	3	BT normale	3	CK-MB normale	4.69	12.9	Hb normale	40.1	144	Plaquette anormale	4.77	2.31	1.85	0.53	11.2	0.07	0.01
40 - 59 Years	Female	Healthcare professional	No	8.3	1.6	IgG <10	IgM >= 10	2.44	Normal	24.1	Urée normale	9.14	ALT normale	18.04	AST normale	36.3	ALP normale	68.53	BT anormale	3	CK-MB normale	4.57	13	Hb normale	40.8	311	Plaquette normale	6.41	2.25	3.49	0.4	6.2	0.26	0.01
18 - 39 Years	Male	No Healthcare professional	No	24.1	0.8	IgG >= 10	IgM <1	2.15	Normal	18.2	Urée normale	15.23	ALT normale	24.3	AST normale	47.2	ALP normale	42.19	BT anormale	3	CK-MB normale	6.09	16.4	Hb normale	53.2	138	Plaquette anormale	7.83	3.2	3.85	0.31	4	0.45	0.02
40 - 59 Years	Female	No Healthcare professional	No	20.3	0.4	IgG >= 10	IgM <1	2.05	Normal	26.7	Urée normale	17.9	ALT normale	35.76	AST normale	88.3	ALP normale	1.2	BT normale	3.38	CK-MB normale	4.64	14.1	Hb normale	41.5	292	Plaquette normale	5.23	1.9	2.42	0.64	13.3	0.25	0.02
18 - 39 Years	Female	Healthcare professional	No	23.1	3.3	IgG >= 10	IgM >= 10	2.73	Normal	30.3	Urée normale	26.3	ALT normale	45.99	AST anormale	126.6	ALP anormale	0.5	BT normale	3.44	CK-MB normale	5.27	12.3	Hb normale	38.7	186	Plaquette normale	6.63	2.79	2.82	0.58	8.8	0.42	0.02
>=60 Years	Female	No Healthcare professional	Yes	21.3	0.9	IgG >= 10	IgM <1	1.73	Normal	30.3	Urée normale	26.3	ALT normale	45.99	AST anormale	126.6	ALP anormale	0.3	BT normale	3	CK-MB normale	5.11	14.2	Hb normale	317	54	Plaquette anormale	317	6.56	3.24	0.44	0.44	0.37	0.03
40 - 59 Years	Male	No Healthcare professional	No	22.8	1.4	IgG >= 10	IgM >= 10	2.28	Normal	43.8	Urée anormale	18.1	ALT normale	45.3	AST anormale	59	ALP normale	14.44	BT normale	3	CK-MB normale	6.33	13.5	Hb normale	44	226	Plaquette normale	6.5	2.15	3.55	0.44	6.8	0.33	0.03
18 - 39 Years	Female	No Healthcare professional	No	0.9	0.2	IgG <10	IgM <1	2.85	Normal	30.5	Urée normale	22.68	ALT normale	21.61	AST normale	65.7	ALP normale	10.61	BT normale	3	CK-MB normale	4.96	13.5	Hb normale	45.1	136	Plaquette anormale	5.43	2.04	2.26	0.72	13.3	0.4	0.01
18 - 39 Years	Female	No Healthcare professional	No	11.4	0.3	IgG >= 10	IgM <1	2.59	Normal	37	Urée normale	38.7	ALT normale	68.59	AST anormale	78.9	ALP normale	0.7	BT normale	3	CK-MB normale	4.99	14.4	Hb normale	44.7	182	Plaquette normale	6.09	2.36	3.01	0.46	7.5	0.24	0.02
40 - 59 Years	Male	Healthcare professional	No	0.7	1	IgG <10	IgM >= 10	4.3	abnormal	31.9	Urée normale	29.8	ALT normale	32.25	AST normale	42.2	ALP normale	0.5	BT normale	3	CK-MB normale	5.47	12.7	Hb normale	39.3	256	Plaquette normale	6.9	2.9	3.18	0.64	9.3	0.16	0.02
>=60 Years	Female	No Healthcare professional	Yes	10.6	1.2	IgG >= 10	IgM >= 10	2.14	Normal	3.8	Urée normale	25.39	ALT normale	39.68	AST normale	35.2	ALP normale	0.3	BT normale	3	CK-MB normale	4.03	13	Hb normale	38.4	274	Plaquette normale	5.12	2.33	2.11	0.41	8	0.26	0.01
40 - 59 Years	Female	No Healthcare professional	No	3.4	1	IgG <10	IgM >= 10	2.08	Normal	17.6	Urée normale	17.85	ALT normale	32.4	AST normale	78.2	ALP normale	1.1	BT normale	3	CK-MB normale	4.6	13	Hb normale	40.6	239	Plaquette normale	6.02	2.97	2.44	0.37	6.1	0.23	0.01
40 - 59 Years	Male	Healthcare professional	No	10.6	1.3	IgG >= 10	IgM >= 10	1.57	Normal	28.6	Urée normale	9.09	ALT normale	30.03	AST normale	120.9	ALP anormale	9.97	BT normale	3	CK-MB normale	4.24	11.6	Hb bas	37.5	349	Plaquette normale	8	4.48	2.55	0.69	8.6	0.26	0.02
40 - 59 Years	Male	No Healthcare professional	No	12.7	4.3	IgG >= 10	IgM >= 10	2.4	Normal	18.8	Urée normale	18.88	ALT normale	23.47	AST normale	80	ALP normale	0.4	BT normale	3	CK-MB normale	6.08	16.7	Hb normale	52.3	244	Plaquette normale	4.96	2.62	1.66	0.33	6.6	0.35	0
40 - 59 Years	Male	Healthcare professional	No	23.9	0.1	IgG >= 10	IgM <1	2.13	Normal	21.4	Urée normale	14.15	ALT normale	29.21	AST normale	87.2	ALP normale	0.4	BT normale	3	CK-MB normale	4.87	11.5	Hb bas	37.3	356	Plaquette normale	9.79	3.88	4.15	0.43	4.4	1.32	0.01
>=60 Years	Male	No Healthcare professional	No	0.2	0.6	IgG <10	IgM <1	3.02	Normal	24	Urée normale	17.05	ALT normale	30.21	AST normale	43.3	ALP normale	0.7	BT normale	3	CK-MB normale	4.12	12.8	Hb normale	37.8	288	Plaquette normale	3.63	1.42	1.85	0.28	7.7	0.05	0.03
18 - 39 Years	Male	No Healthcare professional	No	21.4	1.4	IgG >= 10	IgM >= 10	2.01	Normal	28.7	Urée normale	27.89	ALT normale	36.66	AST normale	55.1	ALP normale	0.3	BT normale	3	CK-MB normale	4.1	12.1	Hb bas	37.7	283	Plaquette normale	4.68	1.83	2.23	0.12	10.3	0.12	0.02
18 - 39 Years	Female	No Healthcare professional	No	4	1.1	IgG <10	IgM >= 10	1.05	Normal	5	Urée normale	48.04	ALT anormale	60.15	AST anormale	47.1	ALP normale	0.6	BT normale	3	CK-MB normale	4.48	14	Hb normale	41.5	208	Plaquette normale	5.57	2.57	2.58	0.32	5.8	0.09	0.01
40 - 59 Years	Male	No Healthcare professional	No	4.2	0.2	IgG <10	IgM <1	2.47	Normal	32.7	Urée normale	28.2	ALT normale	25.04	AST normale	38.1	ALP normale	1.5	BT normale	3.28	CK-MB normale	4.36	12.3	Hb bas	37.8	259	Plaquette normale	6.73	4.17	2.08	0.26	3.8	0.2	0.02
>=60 Years	Male	No Healthcare professional	No	10.1	2.8	IgG >= 10	IgM >= 10	1.37	Normal	20.1	Urée normale	11.74	ALT normale	26.38	AST normale	51	ALP normale	18.04	BT normale	3	CK-MB normale	4.77	12.7	Hb normale	41.5	200	Plaquette normale	5.45	1.88	2.77	0.58	10.6	0.21	0.01
18 - 39 Years	Male	No Healthcare professional	No	9.7	0	IgG <10	IgM <1	1.98	Normal	20.8	Urée normale	21.88	ALT normale	61.61	AST anormale	39.2	ALP normale	5.49	BT normale	0.1	CK-MB normale	5.3	12.4	Hb bas	42	197	Plaquette normale	5.59	2.97	1.81	0.35	6.3	0.45	0.01
18 - 39 Years	Male	No Healthcare professional	No	9	1	IgG <10	IgM >= 10	2.74	Normal	29	Urée normale	34.82	ALT normale	88.23	AST anormale	27.3	ALP normale	1.2	BT normale	3	CK-MB normale	4.46	12.1	Hb bas	39.1	408	Plaquette normale	8.65	4.11	3.52	0.59	6.8	0.41	0.02
>=60 Years	Male	Healthcare professional	Yes	1.4	0.5	IgG <10	IgM <1	2.03	Normal	32.8	Urée normale	16.82	ALT normale	26.32	AST normale	42.1	ALP normale	0.5	BT normale	3	CK-MB normale	6.1	12.8	Hb normale	43.2	55	Plaquette anormale	8.13	4.15	3.28	0.61	7.5	0.07	0.02
18 - 39 Years	Female	No Healthcare professional	No	9.8	0	IgG <10	IgM <1	2.82	Normal	32.1	Urée normale	19.08	ALT normale	27.25	AST normale	37.1	ALP normale	0.3	BT normale	3	CK-MB normale	4.55	14	Hb normale	42.6	164	Plaquette normale	8.14	3.61	4.09	0.36	4.4	0.07	0.01
18 - 39 Years	Male	No Healthcare professional	No	11	1.1	IgG >= 10	IgM >= 10	1.91	Normal	23.6	Urée normale	29.98	ALT normale	35.71	AST normale	49.9	ALP normale	23.66	BT anormale	3	CK-MB normale	4.62	12.5	Hb normale	39.7	228	Plaquette normale	6.61	3.06	2.91	0.4	6.1	0.22	0.02
18 - 39 Years	Male	Healthcare professional	No	5.2	4.6	IgG <10	IgM >= 10	4.02	abnormal	28.4	Urée normale	17.98	ALT normale	28.71	AST normale	39.2	ALP normale	0.9	BT normale	3	CK-MB normale	4.27	13.4	Hb normale	42.1	128	Plaquette anormale	5.14	3.19	1.38	0.36	7	0.2	0.01
40 - 59 Years	Male	Healthcare professional	No	9.9	0	IgG <10	IgM <1	4.4	abnormal	24.7	Urée normale	5	ALT normale	22.52	AST normale	43.6	ALP normale	27.7	BT anormale	3	CK-MB normale	4.15	13.4	Hb normale	39.8	189	Plaquette normale	4.31	1.23	2.31	0.44	10.1	0.32	0.01
40 - 59 Years	Male	No Healthcare professional	No	7.7	0.2	IgG <10	IgM <1	2.53	Normal	25.8	Urée normale	26.75	ALT normale	54.87	AST anormale	116.5	ALP anormale	18.14	BT normale	7.14	CK-MB anormale	5.19	14.3	Hb normale	43	196	Plaquette normale	5.99	2.63	2.88	0.22	3.7	0.25	0.01
40 - 59 Years	Female	No Healthcare professional	No	0.6	0.2	IgG <10	IgM <1	2.96	Normal	16.7	Urée normale	52.27	ALT anormale	38.37	AST normale	62.2	ALP normale	12.05	BT normale	3	CK-MB normale	4.43	13.5	Hb normale	42.2	53	Plaquette anormale	6.08	3.87	1.82	0.3	4.9	0.07	0.02
>=60 Years	Male	No Healthcare professional	Yes	7.3	0	IgG <10	IgM <1	2.61	Normal	21.7	Urée normale	5	ALT normale	18.67	AST normale	36.5	ALP normale	14.25	BT normale	25.85	CK-MB anormale	4.54	13	Hb normale	40.4	166	Plaquette normale	3.47	1.05	1.62	0.32	9.1	0.46	0.02
18 - 39 Years	Male	No Healthcare professional	No	0	0.1	IgG <10	IgM <1	2.58	Normal	25.4	Urée normale	7.63	ALT normale	16.78	AST normale	47.9	ALP normale	8.46	BT normale	3	CK-MB normale	4.39	12.2	Hb bas	38.1	188	Plaquette normale	4.32	2.22	1.57	0.43	9.9	0.08	0.02
40 - 59 Years	Male	No Healthcare professional	No	1.5	0	IgG <10	IgM <1	3.13	Normal	14.5	Urée normale	9.07	ALT normale	23.66	AST normale	45.1	ALP normale	8.53	BT normale	3	CK-MB normale	4.46	15.4	Hb normale	44.8	250	Plaquette normale	5.46	3.32	1.57	0.46	8.5	0.1	0.01
40 - 59 Years	Male	Healthcare professional	No	1.1	1.4	IgG <10	IgM >= 10	2.36	Normal	26.9	Urée normale	59	ALT anormale	26	AST normale	53.8	ALP normale	6.63	BT normale	3.12	CK-MB normale	4.73	13	Hb normale	39.6	201	Plaquette normale	6.6	2.51	3.27	0.53	8.1	0.28	0.01
18 - 39 Years	Female	No Healthcare professional	No	1	1.5	IgG <10	IgM >= 10	2.11	Normal	24	Urée normale	9.12	ALT normale	31.93	AST normale	59.9	ALP normale	19.63	BT normale	3	CK-MB normale	4.33	10.7	Hb normale	33.5	236	Plaquette normale	7.74	4.18	2.62	0.58	7.5	0.34	0.02
>=60 Years	Male	No Healthcare professional	Yes	0	0.2	IgG <10	IgM <1	1.81	Normal	11.3	Urée normale	70.76	ALT anormale	25.12	AST normale	36.5	ALP normale	12.33	BT normale	3	CK-MB normale	4.03	12.4	Hb bas	36.8	172	Plaquette normale	3.26	1.57	1.42	0.21	6.3	0.05	0.01
18 - 39 Years	Female	No Healthcare professional	No	7.2	0.2	IgG <10	IgM <1	2.58	Normal	25.4	Urée normale	22.11	ALT normale	26.14	AST normale	69.5	ALP normale	45.36	BT anormale	3	CK-MB normale	5.38	15.9	Hb normale	49.9	154	Plaquette normale	5.16	2.51	2.2	0.36	7	0.07	0.02
18 - 39 Years	Male	No Healthcare professional	No	17	5.4	IgG >= 10	IgM >= 10	2.5	Normal	24.9	Urée normale	59.4	ALT anormale	26.8	AST normale	54.5	ALP normale	16.38	BT normale	3	CK-MB normale	4.65	12.4	Hb bas	39.8	360	Plaquette normale	6.13	2.62	2.74	0.33	5.4	0.4	0.04
40 - 59 Years	Female	Healthcare professional	No	22.7	0.3	IgG >= 10	IgM <1	1.97	Normal	18.2	Urée normale	7.6	ALT normale	187.19	AST anormale	58.9	ALP normale	11.03	BT normale	3.02	CK-MB normale	5.08	13.6	Hb normale	41.9	189	Plaquette normale	6.33	2.38	2.75	0.65	10.2	0.53	0.02
18 - 39 Years	Female	No Healthcare professional	No	0	0.3	IgG <10	IgM <1	2.79	Normal	18.9	Urée normale	93.72	ALT anormale	35	AST normale	35	ALP normale	17.68	BT normale	9.26	CK-MB anormale	4.77	14.5	Hb normale	42.7	162	Plaquette normale	6.87	2.51	3.42	0.78	11.3	0.15	0.01
18 - 39 Years	Male	No Healthcare professional	No	3.5	0	IgG <10	IgM <1	2.53	Normal	35.8	Urée normale	26.75	ALT normale	54.87	AST anormale	116.5	ALP anormale	18.14	BT normale	7.14	CK-MB anormale	5.19	14.3	Hb normale	43	196	Plaquette normale	5.99	2.63	2.88	0.22	3.7	0.25	0.01
40 - 59 Years	Female	No Healthcare professional	Yes	0	1.2	IgG <10	IgM >= 10	2.67	Normal	27.1	Urée normale	30.82	ALT normale	61.29	AST anormale	145.9	ALP anormale	12.79	BT normale	3	CK-MB normale	4.42	8.8	Hb bas	29.5	28	Plaquette anormale	5.07	1.52	2.79	0.64	12.7	0.11	0.01
40 - 59 Years	Female	No Healthcare professional	No	0.4	0.6	IgG <10	IgM <1	1.14	Normal	23.3	Urée normale	59.34	ALT anormale	53.02	AST anormale	63.8	ALP normale	46.09	BT anormale	3	CK-MB normale	5.75	14	Hb normale	45.6	163	Plaquette normale	5.68	3.06	1.97	0.44	7.7	0.19	0.02
40 - 59 Years	Male	No Healthcare professional	No	0	5.3	IgG <10	IgM >= 10	2.6	Normal	18.5	Urée normale	20.97	ALT normale	35.67	AST normale	40.3	ALP normale	10.98	BT normale	3	CK-MB normale	5.1	14.9	Hb normale	46.8	194	Plaquette normale	4.69	2.6	1.36	0.32	6.9	0.4	0.01
18 - 39 Years	Female	Healthcare professional	No	1.7	0.4	IgG <10	IgM <1	5.04	abnormal	37	Urée normale	14.26	ALT normale	40.1	AST anormale	81.4	ALP normale	18.24	BT normale	3	CK-MB normale	4.94	15.1	Hb normale	45.2	193	Plaquette normale	6.1	2.7	2.19	0.43	7.1	0.77	0.01
40 - 59 Years	Male	No Healthcare professional	No	0	1.7	IgG <10	IgM >= 10	2.12	Normal	19.4	Urée normale	11.24	ALT normale	12.46	AST normale	68.7	ALP normale	7.6	BT normale	3	CK-MB normale	4.15	11.8	Hb bas	36.8	200	Plaquette normale	6.62	2.36	3.5	0.67	10.1	0.08	0.01
18 - 39 Years	Female	No Healthcare professional	No	6.8	0	IgG <10	IgM <1	5.54	abnormal	46.6	Urée anormale	14.45	ALT normale	34.34	AST normale	63.6	ALP normale	12.68	BT normale	3	CK-MB normale	5.22	15.1	Hb normale	44.8	165	Plaquette normale	4.81	2.54	1.78	0.28	5.8	0.2	0.01
>=60 Years	Male	No Healthcare professional	No	5.8	0.1	IgG <10	IgM <1	0.33	Normal	19.5	Urée normale	6.8	ALT normale	22.4	AST normale	62.2	ALP normale	12.65	BT normale	3	CK-MB normale	5.22	15.2	Hb normale	47.5	182	Plaquette normale	5.82	1.8	3	0.48	8.2	0.52	0.02
18 - 39 Years	Male	Healthcare professional	No	2.5	0.9	IgG <10	IgM <1	3.38	Normal	38.4	Urée normale	13.74	ALT normale	41.56	AST anormale	89.3	ALP normale	20.95	BT anormale	3	CK-MB normale	4.16	12.4	Hb bas	39.3	350	Plaquette normale	6.13	1.62	3.87	0.55	9	0.07	0.02
40 - 59 Years	Male	No Healthcare professional	No	16.9	0.8	IgG >= 10	IgM <1	2.5	Normal	22	Urée normale	24.13	ALT normale	22.46	AST normale	85.6	ALP normale	43.07	BT anormale	3	CK-MB normale	4.55	12	Hb bas	37.9	162	Plaquette normale	4.24	1.54	2.21	0.28	6.7	0.2	0.01
40 - 59 Years	Male	No Healthcare professional	No	8.75	0.5	IgG <10	IgM <1	2.36	Normal	17.5	Urée normale	10.05	ALT normale	21.5	AST normale	57.3	ALP normale	0.8	BT normale	3	CK-MB normale	4.47	12.1	Hb bas	37.9	219	Plaquette normale	5.84	3.2	1.91	0.68	11.7	0.04	0.01
18 - 39 Years	Male	No Healthcare professional	No	4	2.2	IgG <10	IgM >= 10	3.33	Normal	29.6	Urée normale	13.05	ALT normale	26.01	AST normale	70.5	ALP normale	11.42	BT normale	3	CK-MB normale	4.21	10.6	Hb bas	35.1	403	Plaquette normale	7.77	5.79	1.37	0.51	6.6	0.09	0.01
>=60 Years	Male	Healthcare professional	Yes	8.35	0.2	IgG <10	IgM <1	2.95	Normal	33.6	Urée normale	15.27	ALT normale	25.72	AST normale	94.7	ALP normale	9.94	BT normale	3	CK-MB normale	4.61	10.3	Hb bas	33.7	324	Plaquette normale	7.62	4.13	2.56	0.58	7.6	0.32	0.03
40 - 59 Years	Male	No Healthcare professional	No	9.2	0.4	IgG <10	IgM <1	2.46	Normal	36.5	Urée normale	34.39	ALT normale	58.21	AST anormale	34.4	ALP normale	13.93	BT normale	3	CK-MB normale	5.21	15.5	Hb normale	47.3	313	Plaquette normale	7.27	3.12	3.08	0.97	13.4	0.09	0.01
40 - 59 Years	Male	No Healthcare professional	No	3.25	1.1	IgG <10	IgM >= 10	2.09	Normal	40.3	Urée anormale	43.04	ALT anormale	45.92	AST anormale	43.5	ALP normale	0.2	BT normale	3	CK-MB normale	4.99	15.5	Hb normale	47.7	260	Plaquette normale	2.87	1.49	1.15	0.2	6.9	0.02	0.01
40 - 59 Years	Female	No Healthcare professional	Yes	1.9	0.8	IgG <10	IgM <1	3.82	Normal	28.7	Urée normale	25.14	ALT normale	68.38	AST anormale	78.4	ALP normale	17.05	BT normale	3	CK-MB normale	4.78	14.1	Hb normale	44.5	219	Plaquette normale	5.77	3.42	1.84	0.43	7.4	0.07	0.01
18 - 39 Years	Male	No Healthcare professional	No	1.2	0.2	IgG <10	IgM <1	2.04	Normal	21.7	Urée normale	16.3	ALT normale	27.54	AST normale	48.7	ALP normale	31.51	BT anormale	3	CK-MB normale	4.81	13.2	Hb normale	39.8	231	Plaquette normale	5.71	2.49	2.42	0.48	8.4	0.27	0.05
18 - 39 Years	Male	No Healthcare professional	No	7.15	0.3	IgG <10	IgM <1	2.77	Normal	22.9	Urée normale	118.22	ALT anormale	26.57	AST normale	34.2	ALP normale	17.02	BT normale	3	CK-MB normale	4.29	12.8	Hb normale	40.2	220	Plaquette normale	5.42	1.39	3.39	0.32	5.9	0.31	0.01
18 - 39 Years	Male	No Healthcare professional	No	8.95	1.6	IgG <10	IgM >= 10	3.15	Normal	35.3	Urée normale	44.53	ALT anormale	44.71	AST anormale	38.8	ALP normale	3.11	BT normale	3	CK-MB normale	4.52	11.9	Hb bas	38.6	212	Plaquette normale	5.44	3.21	1.56	0.42	7.8	0.24	0.01
18 - 39 Years	Female	No Healthcare professional	No	9.75	1.5	IgG <10	IgM >= 10	4	Normal	30	Urée normale	20	ALT normale	25	AST normale	50	ALP normale	6	BT normale	3	CK-MB normale	5.05	12	Hb normale	39.5	235	Plaquette normale	5.28	2.2	2.28	0.44	8.3	8.3	0.02
18 - 39 Years	Female	No Healthcare professional	No	10.5	0.9	IgG >= 10	IgM <1	2.2	Normal	16.7	Urée normale	19	ALT normale	21	AST normale	45	ALP normale	6	BT normale	3	CK-MB normale	3.88	82	Hb normale	29	328	Plaquette normale	5.48	2.83	1.8	0.68	12.6	0.15	0.01
18 - 39 Years	Male	No Healthcare professional	No	3.45	0.7	IgG <10	IgM <1	2.5	Normal	16.8	Urée normale	15.6	ALT normale	12.5	AST normale	40.2	ALP normale	5.5	BT normale	3	CK-MB normale	5.37	15	Hb normale	46.8	283	Plaquette normale	7.17	3.43	2.98	0.51	7.1	0.22	0.03
18 - 39 Years	Female	No Healthcare professional	No	7.8	0.5	IgG <10	IgM <1	2.41	Normal	24.5	Urée normale	31.56	ALT normale	38	AST normale	48.3	ALP normale	12.81	BT normale	3	CK-MB normale	4.25	12.6	Hb normale	41.1	186	Plaquette normale	4.08	1.75	1.86	0.31	7.5	0.15	0.01
18 - 39 Years	Female	No Healthcare professional	No	3.65	1.7	IgG <10	IgM >= 10	3.91	Normal	37.7	Urée normale	24.18	ALT normale	47.11	AST anormale	83.6	ALP normale	5.28	BT normale	3	CK-MB normale	3.85	12.8	Hb normale	38.9	234	Plaquette normale	5.88	2.94	1.68	0.69	11.8	0.54	0.03
>=60 Years	Female	No Healthcare professional	Yes	11.05	1.1	IgG >= 10	IgM >= 10	3.98	Normal	19.1	Urée normale	45.23	ALT anormale	25.02	AST normale	52.3	ALP normale	0.4	BT normale	3	CK-MB normale	4.65	14.4	Hb normale	41.6	274	Plaquette normale	4.94	2.49	1.86	0.52	10.5	0.06	0.01
40 - 59 Years	Male	No Healthcare professional	No	9.8	0.4	IgG <10	IgM <1	2.02	Normal	24.2	Urée normale	15.13	ALT normale	30.77	AST normale	81.9	ALP normale	1.8	BT normale	3	CK-MB normale	4.12	12.1	Hb bas	37.9	239	Plaquette normale	6.16	2.42	2.96	0.58	9.4	0.18	0.02
18 - 39 Years	Female	No Healthcare professional	No	10.9	0.3	IgG >= 10	IgM <1	3.11	Normal	31.9	Urée normale	24.1	ALT normale	33.47	AST normale	51	ALP normale	12.9	BT normale	3.54	CK-MB normale	5.46	14.3	Hb normale	45.5	159	Plaquette normale	3.63	1.24	1.84	0.38	10.6	0.15	0.02
18 - 39 Years	Female	No Healthcare professional	No	7.25	1.1	IgG <10	IgM >= 10	2.12	Normal	28.4	Urée normale	34.72	ALT normale	32.15	AST normale	54.4	ALP normale	10.49	BT normale	3	CK-MB normale	5.24	16	Hb normale	47.3	191	Plaquette normale	3.65	0.94	1.76	0.37	10.1	0.56	0.02
18 - 39 Years	Female	No Healthcare professional	No	8.6	0.8	IgG <10	IgM <1	1.94	Normal	23.1	Urée normale	41.63	ALT anormale	35.36	AST normale	69.2	ALP normale	6.18	BT normale	3	CK-MB normale	4.27	13.9	Hb normale	41.7	182	Plaquette normale	5.44	1.44	3.23	0.58	10.7	0.16	0.03
40 - 59 Years	Male	Healthcare professional	No	10.8	0.9	IgG >= 10	IgM <1	2.02	Normal	24.1	Urée normale	29.46	ALT normale	30.81	AST normale	91.3	ALP normale	23.22	BT anormale	3	CK-MB normale	5.29	16	Hb normale	50.7	57	Plaquette anormale	6.33	1.99	3.03	0.61	9.7	0.67	0.03
>=60 Years	Female	No Healthcare professional	Yes	11.75	0.5	IgG >= 10	IgM <1	0.88	Normal	18.2	Urée normale	16.86	ALT normale	26.23	AST normale	33	ALP normale	1.5	BT normale	6.13	CK-MB normale	5.19	16.4	Hb normale	51.6	294	Plaquette normale	6.98	4.05	2.21	0.54	7.7	0.16	0.02
40 - 59 Years	Female	No Healthcare professional	No	3.7	0.4	IgG <10	IgM <1	3.12	Normal	38.8	Urée normale	12.09	ALT normale	31.18	AST normale	57.5	ALP normale	0.6	BT normale	3	CK-MB normale	4.2	12.4	Hb normale	38.7	162	Plaquette normale	5.88	2.49	2.33	0.95	16.2	0.09	0.02
40 - 59 Years	Male	Healthcare professional	No	6	4.2	IgG <10	IgM >= 10	2.97	Normal	25.6	Urée normale	35.89	ALT normale	32.77	AST normale	203.8	ALP anormale	5.18	BT normale	3	CK-MB normale	4.7	13.8	Hb normale	46	261	Plaquette normale	5.99	2.05	3.26	0.34	5.6	5.6	0.02
40 - 59 Years	Male	No Healthcare professional	No	5.2	1.1	IgG <10	IgM >= 10	1.02	Normal	26.4	Urée normale	26.17	ALT normale	28.1	AST normale	57.9	ALP normale	0.7	BT normale	3	CK-MB normale	4.63	14.1	Hb normale	43.6	150	Plaquette normale	6.54	3.3	2.35	0.58	8.8	0.29	0.02
40 - 59 Years	Male	Healthcare professional	No	1.45	2.8	IgG <10	IgM >= 10	1.22	Normal	32.5	Urée normale	18.06	ALT normale	43.41	AST anormale	50.8	ALP normale	0.5	BT normale	3	CK-MB normale	5.38	14.9	Hb normale	48.6	198	Plaquette normale	6.86	2.76	3.46	0.38	5.6	0.25	0.01
>=60 Years	Male	No Healthcare professional	No	4.35	0.4	IgG <10	IgM <1	1.22	Normal	27.5	Urée normale	35.62	ALT normale	31.23	AST normale	39.6	ALP normale	27.63	BT anormale	3.15	CK-MB normale	5.31	16.4	Hb normale	48.4	241	Plaquette normale	6.33	1.79	3.87	0.42	6.6	0.22	0.03
40 - 59 Years	Female	Healthcare professional	Yes	2.4	4.1	IgG <10	IgM >= 10	1.03	Normal	33.3	Urée normale	56.08	ALT anormale	31.49	AST normale	50.1	ALP normale	12.05	BT normale	3	CK-MB normale	4.31	13.4	Hb normale	41.8	188	Plaquette normale	5.06	1.95	2.44	0.53	10.4	0.1	0.02
>=60 Years	Male	No Healthcare professional	No	9.75	0.8	IgG <10	IgM <1	1.68	Normal	24.5	Urée normale	33.08	ALT normale	40.17	AST anormale	51	ALP normale	12.86	BT normale	3	CK-MB normale	5.01	14.4	Hb normale	44.1	266	Plaquette normale	5.53	1.87	2.98	0.41	7.4	0.24	0.03
18 - 39 Years	Female	No Healthcare professional	No	6.55	0.1	IgG <10	IgM <1	2.73	Normal	30.2	Urée normale	17.05	ALT normale	30.77	AST normale	86.9	ALP normale	5.38	BT normale	3	CK-MB normale	4.85	12.3	Hb normale	38.8	343	Plaquette normale	5.56	2.4	2.45	0.46	8.3	0.24	0.01
40 - 59 Years	Male	No Healthcare professional	Yes	3.15	0.7	IgG <10	IgM <1	2.88	Normal	29.4	Urée normale	66.44	ALT anormale	46.99	AST anormale	66.6	ALP normale	25.23	BT anormale	5.29	CK-MB normale	4.58	14	Hb normale	43	223	Plaquette normale	3.6	1.42	1.8	0.27	7.5	0.1	0.01
18 - 39 Years	Male	No Healthcare professional	No	3.75	0.5	IgG <10	IgM <1	2.24	Normal	37.7	Urée normale	56.63	ALT anormale	41.68	AST anormale	58	ALP normale	13.74	BT normale	3	CK-MB normale	5.07	15.1	Hb normale	50.5	233	Plaquette normale	4.9	2.99	1.67	0.22	4.4	0.02	0
40 - 59 Years	Male	Healthcare professional	No	5.05	0.6	IgG <10	IgM <1	2.88	Normal	24.3	Urée normale	30.76	ALT normale	26.22	AST normale	84.3	ALP normale	5.49	BT normale	3	CK-MB normale	4.51	14.4	Hb normale	45.2	442	Plaquette normale	9.82	3.7	4.89	0.8	8.1	0.42	0.01
18 - 39 Years	Female	No Healthcare professional	No	7.5	0.8	IgG <10	IgM <1	3.17	Normal	28	Urée normale	40.96	ALT anormale	32.22	AST normale	76.6	ALP normale	9.4	BT normale	3	CK-MB normale	4.66	13.2	Hb normale	43	199	Plaquette normale	5.97	2.44	2.6	0.44	7.4	0.48	0.01
18 - 39 Years	Male	Healthcare professional	No	1.6	1.6	IgG <10	IgM >= 10	2.28	Normal	33.2	Urée normale	42.7	ALT anormale	37.63	AST normale	68.2	ALP normale	10.31	BT normale	3	CK-MB normale	3.99	12.9	Hb normale	39.9	145	Plaquette anormale	5.21	1.78	2.49	0.41	7.9	0.48	0.05
18 - 39 Years	Male	Healthcare professional	No	8	0.7	IgG <10	IgM <1	2.43	Normal	31.5	Urée normale	17.9	ALT normale	30.73	AST normale	48	ALP normale	0.6	BT normale	3	CK-MB normale	4.71	12.8	Hb normale	41.8	166	Plaquette normale	5.68	2.96	2.08	0.38	6.7	0.24	0.02
18 - 39 Years	Female	No Healthcare professional	No	2.7	1.1	IgG <10	IgM >= 10	3.2	Normal	24.5	Urée normale	12.3	ALT normale	32.45	AST normale	80.2	ALP normale	0.8	BT normale	3	CK-MB normale	4.25	12.2	Hb normale	39	275	Plaquette normale	6.55	2.33	3.51	0.47	7.1	0.22	0.02
40 - 59 Years	Male	No Healthcare professional	No	2.55	0.8	IgG <10	IgM <1	3.07	Normal	28	Urée normale	65.98	ALT anormale	30.59	AST normale	58.6	ALP normale	4.47	BT normale	3	CK-MB normale	4.67	14	Hb normale	44.9	139	Plaquette anormale	5.28	2.33	2.13	0.31	5.9	0.49	0.02
40 - 59 Years	Male	No Healthcare professional	No	8.55	0.2	IgG <10	IgM <1	2.98	Normal	26.5	Urée normale	11.23	ALT normale	31.9	AST normale	30.4	ALP normale	35.14	BT anormale	3	CK-MB normale	4.16	11.1	Hb bas	35.3	238	Plaquette normale	5.37	2.51	2.48	0.34	6.4	0.03	0.01
40 - 59 Years	Female	No Healthcare professional	No	1.05	0.8	IgG <10	IgM <1	2.44	Normal	35.3	Urée normale	19.92	ALT normale	37.28	AST normale	55.9	ALP normale	13.44	BT normale	3	CK-MB normale	4.95	13.3	Hb normale	42.6	268	Plaquette normale	7.71	2.52	4.44	0.59	7.6	0.14	0.02
>=60 Years	Male	No Healthcare professional	No	8.5	0.1	IgG <10	IgM <1	2.1	Normal	33.5	Urée normale	26.71	ALT normale	24.62	AST normale	39.4	ALP normale	19	BT normale	3	CK-MB normale	4.52	14.1	Hb normale	41.1	187	Plaquette normale	4.26	1.95	2.04	0.19	44	0.06	0.02
40 - 59 Years	Male	No Healthcare professional	No	1.7	0.2	IgG <10	IgM <1	1.56	Normal	38.6	Urée normale	18.07	ALT normale	47.56	AST anormale	83.9	ALP normale	9.05	BT normale	3	CK-MB normale	4.66	14.3	Hb normale	44.3	6	Plaquette anormale	6.16	3.65	2.09	0.29	4.7	0.12	0.01
>=60 Years	Male	Healthcare professional	Yes	18.4	1.7	IgG >= 10	IgM >= 10	2.5	Normal	20	Urée normale	30	ALT normale	22	AST normale	47	ALP normale	5.2	BT normale	3	CK-MB normale	4.8	12.2	Hb bas	38.3	266	Plaquette normale	7.37	2.33	3.95	0.97	13.2	0.09	0.03
>=60 Years	Male	Healthcare professional	Yes	19.6	0.9	IgG >= 10	IgM <1	2.95	Normal	35.9	Urée normale	41.67	ALT anormale	31.84	AST normale	55.5	ALP normale	9.48	BT normale	3	CK-MB normale	4.65	14.5	Hb normale	46.8	207	Plaquette normale	5.13	2.09	2.24	0.22	4.3	0.56	0.02
18 - 39 Years	Male	No Healthcare professional	No	20.4	0.4	IgG >= 10	IgM <1	2.08	Normal	24.4	Urée normale	37.09	ALT normale	47.14	AST anormale	104.1	ALP normale	12.05	BT normale	5.26	CK-MB normale	3.69	12.4	Hb bas	36.3	327	Plaquette normale	7.03	1.79	3.87	0.39	5.5	0.97	0.01
18 - 39 Years	Male	No Healthcare professional	No	17.1	2.7	IgG >= 10	IgM >= 10	3	Normal	18.3	Urée normale	21	ALT normale	32	AST normale	36	ALP normale	9	BT normale	2	CK-MB normale	4.95	14.5	Hb normale	43.9	250	Plaquette normale	4.95	2.51	2	0.35	7.1	0.07	0.01
40 - 59 Years	Female	No Healthcare professional	No	19.3	0.9	IgG >= 10	IgM <1	2.2	Normal	15	Urée normale	20	ALT normale	29	AST normale	50	ALP normale	5	BT normale	3	CK-MB normale	4.07	11	Hb normale	36.1	269	Plaquette normale	6.38	2.6	3.23	0.43	6.8	0.1	0.02
18 - 39 Years	Male	No Healthcare professional	No	18	0.6	IgG >= 10	IgM <1	2.37	Normal	26.2	Urée normale	43.14	ALT anormale	26.91	AST normale	18.1	ALP normale	37.06	BT anormale	3	CK-MB normale	5.15	16.1	Hb normale	49.9	145	Plaquette anormale	5.76	3.48	1.73	0.38	6.6	0.16	0.01
40 - 59 Years	Male	Healthcare professional	No	25.2	0.8	IgG >= 10	IgM <1	1.93	Normal	33.7	Urée normale	28.62	ALT normale	28.19	AST normale	52.5	ALP normale	15.06	BT normale	3	CK-MB normale	5.42	15.8	Hb normale	49.4	49	Plaquette anormale	5.54	1.68	3.45	0.34	6.1	0.05	0.02
>=60 Years	Male	No Healthcare professional	Yes	13.2	1.2	IgG >= 10	IgM >= 10	3.3	Normal	19	Urée normale	12.5	ALT normale	15	AST normale	76.2	ALP normale	8	BT normale	3.41	CK-MB normale	5.16	15.4	Hb normale	47.3	241	Plaquette normale	5.32	1.85	2.94	0.43	8	0.08	0.02
>=60 Years	Female	No Healthcare professional	No	8.6	1.9	IgG <10	IgM >= 10	2.34	Normal	13.1	Urée normale	80.98	ALT anormale	23.04	AST normale	43.2	ALP normale	53.07	BT anormale	3	CK-MB normale	5.48	13.8	Hb normale	45.1	199	Plaquette normale	2.91	1.19	1.31	0.36	12.2	0.03	0.02
18 - 39 Years	Female	No Healthcare professional	No	10.4	0.4	IgG >= 10	IgM <1	1.19	Normal	33.5	Urée normale	31.47	ALT normale	37.61	AST normale	64.8	ALP normale	11.73	BT normale	3	CK-MB normale	5.05	14.4	Hb normale	45.8	295	Plaquette normale	5.81	2.51	2.41	0.54	9.3	0.34	0.01
40 - 59 Years	Male	No Healthcare professional	No	18.7	0.8	IgG >= 10	IgM <1	2.62	Normal	31	Urée normale	24.1	ALT normale	44.98	AST anormale	45	ALP normale	18.74	BT normale	3	CK-MB normale	5.2	15	Hb normale	48.1	196	Plaquette normale	5.49	2.14	2.65	0.47	8.6	0.21	0.02
18 - 39 Years	Male	No Healthcare professional	No	6.3	0.4	IgG <10	IgM <1	2.11	Normal	16.6	Urée normale	34.02	ALT normale	29.61	AST normale	54.1	ALP normale	11.32	BT normale	3	CK-MB normale	5.74	13.2	Hb normale	43.8	273	Plaquette normale	5.49	2.4	2.27	0.49	8.9	0.31	0.02
18 - 39 Years	Male	Healthcare professional	No	22.3	0.3	IgG >= 10	IgM <1	3.75	Normal	40	Urée anormale	49.45	ALT anormale	60.19	AST anormale	39.2	ALP normale	20.78	BT anormale	3	CK-MB normale	4.95	15.3	Hb normale	46.5	146	Plaquette anormale	5.27	2.9	1.81	0.46	8.7	0.09	0.01
40 - 59 Years	Female	Healthcare professional	No	3.9	0.9	IgG <10	IgM <1	1.03	Normal	33.3	Urée normale	15.24	ALT normale	21.8	AST normale	54.3	ALP normale	48.09	BT anormale	3	CK-MB normale	5.17	14.6	Hb normale	46.2	165	Plaquette normale	4.87	37.4	2.17	0.4	8.2	0.45	0.03
18 - 39 Years	Male	No Healthcare professional	No	18.6	0.8	IgG >= 10	IgM <1	2.49	Normal	20.8	Urée normale	26.24	ALT normale	34.57	AST normale	62.5	ALP normale	16.86	BT normale	3	CK-MB normale	4.62	14.5	Hb normale	45.7	199	Plaquette normale	4.13	1.09	2.33	0.4	9.7	0.3	0.01
40 - 59 Years	Female	No Healthcare professional	No	15.1	0.3	IgG >= 10	IgM <1	2.53	Normal	22.1	Urée normale	34.88	ALT normale	24.98	AST normale	38.6	ALP normale	17.42	BT normale	3	CK-MB normale	4.34	13.2	Hb normale	42	323	Plaquette normale	5.19	2.74	1.74	0.46	8.8	0.23	0.02
>=60 Years	Male	No Healthcare professional	No	4.1	0.3	IgG <10	IgM <1	1.02	Normal	42.6	Urée anormale	24.03	ALT normale	24.03	AST normale	45.1	ALP normale	62.01	BT anormale	5.32	CK-MB normale	7.57	21.7	Hb normale	71	115	Plaquette anormale	3.62	52.1	34.7	8.6	8.6	4.2	0.4
>=60 Years	Female	No Healthcare professional	Yes	0.1	0	IgG <10	IgM <1	1.85	Normal	28.2	Urée normale	32.73	ALT normale	64.21	AST anormale	93.1	ALP normale	20.44	BT normale	3	CK-MB normale	4.71	16	Hb normale	46	233	Plaquette normale	4.5	1.93	2.17	0.24	5.4	0.15	0.01
18 - 39 Years	Female	No Healthcare professional	No	18.3	0.3	IgG >= 10	IgM <1	2.5	Normal	24.5	Urée normale	27.15	ALT normale	31	AST normale	14.2	ALP normale	38.02	BT anormale	4.64	CK-MB normale	4.98	13.9	Hb normale	44.6	223	Plaquette normale	5.31	2.34	2.29	0.53	9.9	0.13	0.02
40 - 59 Years	Female	No Healthcare professional	Yes	6.1	0.4	IgG <10	IgM <1	4	Normal	23.8	Urée normale	36.31	ALT normale	27.64	AST normale	50.3	ALP normale	15.16	BT normale	3	CK-MB normale	4.44	14.4	Hb normale	45.1	240	Plaquette normale	6.35	3.11	2.22	0.33	5.2	0.68	0.01
18 - 39 Years	Male	Healthcare professional	No	11.8	0.8	IgG >= 10	IgM <1	2.07	Normal	19.7	Urée normale	42.38	ALT anormale	28.5	AST normale	70.6	ALP normale	16.06	BT normale	3	CK-MB normale	5.05	10.6	Hb bas	34.8	240	Plaquette normale	5.2	1.88	2.8	0.29	5.6	0.21	0.02
18 - 39 Years	Male	No Healthcare professional	No	15.1	0.9	IgG >= 10	IgM <1	3.21	Normal	25.3	Urée normale	19.07	ALT normale	28.16	AST normale	62.8	ALP normale	23.17	BT anormale	3	CK-MB normale	4.43	12.1	Hb bas	38.9	264	Plaquette normale	6.6	2.8	2.94	0.75	11.3	0.1	0.01
18 - 39 Years	Female	No Healthcare professional	No	18.1	1.2	IgG >= 10	IgM >= 10	3	Normal	21.6	Urée normale	25	ALT normale	27	AST normale	65	ALP normale	2.2	BT normale	3	CK-MB normale	5.01	14.4	Hb normale	42.9	178	Plaquette normale	5.12	2.19	1.81	0.37	7.2	0.73	0.02
>=60 Years	Female	No Healthcare professional	No	6.2	1.1	IgG <10	IgM >= 10	2.56	Normal	33.4	Urée normale	30	ALT normale	38	AST normale	39.5	ALP normale	10	BT normale	3	CK-MB normale	4.19	12.6	Hb normale	40.1	254	Plaquette normale	3.99	1.73	1.76	0.2	5.7	0.16	0.03
40 - 59 Years	Male	No Healthcare professional	No	6.6	0.4	IgG <10	IgM <1	2.6	Normal	21.6	Urée normale	29	ALT normale	31	AST normale	70	ALP normale	5.4	BT normale	3	CK-MB normale	5	13.3	Hb normale	41	211	Plaquette normale	6.7	3.3	2.65	0.55	8.1	0.27	0.01
40 - 59 Years	Male	No Healthcare professional	No	7.2	1.4	IgG <10	IgM >= 10	2.09	Normal	44.5	Urée anormale	9.24	ALT normale	20.93	AST normale	15.4	ALP normale	43.2	BT anormale	3.88	CK-MB normale	4.12	12.5	Hb normale	39	192	Plaquette normale	6.82	2.62	3.09	0.64	9.4	0.45	0.02
18 - 39 Years	Female	Healthcare professional	No	11.6	1.6	IgG >= 10	IgM >= 10	2.98	Normal	32.4	Urée normale	32.35	ALT normale	25.8	AST normale	35.5	ALP normale	8.52	BT normale	3	CK-MB normale	4.64	13.1	Hb normale	42.8	129	Plaquette anormale	4.06	1.6	1.85	0.43	10.6	0.16	0.02
18 - 39 Years	Female	No Healthcare professional	No	16	0.3	IgG >= 10	IgM <1	2.8	Normal	19.4	Urée normale	16.11	ALT normale	40.76	AST anormale	32.3	ALP normale	9.75	BT normale	3	CK-MB normale	4.83	14.5	Hb normale	45.2	150	Plaquette normale	5.74	2.41	2.3	0.3	5.2	0.71	0.02
18 - 39 Years	Male	No Healthcare professional	No	21	0.3	IgG >= 10	IgM <1	1.49	Normal	19.1	Urée normale	69.81	ALT anormale	69.81	AST anormale	60.8	ALP normale	42.12	BT anormale	3	CK-MB normale	4.57	13.8	Hb normale	44.2	157	Plaquette normale	5.16	47.2	2	0.54	10.4	0.18	0.02
18 - 39 Years	Female	No Healthcare professional	No	1.1	0.1	IgG <10	IgM <1	1.31	Normal	14.2	Urée normale	25.14	ALT normale	32.39	AST normale	37.2	ALP normale	53.09	BT anormale	3	CK-MB normale	4.86	14.2	Hb normale	44.8	185	Plaquette normale	4.19	1.62	1.79	0.67	16	0.1	0.01
>=60 Years	Female	No Healthcare professional	Yes	21.5	1.4	IgG >= 10	IgM >= 10	2.8	Normal	18.5	Urée normale	20	ALT normale	7.8	AST normale	36.2	ALP normale	3.5	BT normale	3	CK-MB normale	5.23	14.2	Hb normale	44.4	243	Plaquette normale	4.11	1.77	1.89	0.26	6.4	0.18	0.01
18 - 39 Years	Female	Healthcare professional	No	20.5	2	IgG >= 10	IgM >= 10	1.58	Normal	34.4	Urée normale	36.73	ALT normale	34.28	AST normale	49.8	ALP normale	9.15	BT normale	3.74	CK-MB normale	4.61	14	Hb normale	42.1	107	Plaquette anormale	4.5	1.83	2.12	0.49	10.8	0.04	0.02
40 - 59 Years	Male	No Healthcare professional	Yes	11.3	0.8	IgG >= 10	IgM <1	1.19	Normal	31.3	Urée normale	22.04	ALT normale	26.15	AST normale	44.1	ALP normale	11.34	BT normale	3	CK-MB normale	4.88	15.4	Hb normale	45.5	242	Plaquette normale	4.83	2.28	47.1	0.35	7.3	0.04	0.01
40 - 59 Years	Female	No Healthcare professional	No	19.5	0.5	IgG >= 10	IgM <1	2.38	Normal	26.6	Urée normale	22.58	ALT normale	18.64	AST normale	63.1	ALP normale	17.03	BT normale	3	CK-MB normale	4.61	12	Hb normale	36.8	235	Plaquette normale	6.79	3.91	2.13	0.49	7.2	0.25	0.01
>=60 Years	Female	No Healthcare professional	No	12.8	0.7	IgG >= 10	IgM <1	1.74	Normal	18.3	Urée normale	39.29	ALT normale	28.45	AST normale	88	ALP normale	11.29	BT normale	3	CK-MB normale	3.89	12	Hb normale	34.3	223	Plaquette normale	7.16	2.37	3.43	0.66	9.2	0.69	0.01
18 - 39 Years	Male	No Healthcare professional	No	1.3	0.7	IgG <10	IgM <1	1.33	Normal	23.1	Urée normale	25.15	ALT normale	27.55	AST normale	169.1	ALP anormale	18.82	BT normale	3.32	CK-MB normale	5.18	13.4	Hb normale	44.3	194	Plaquette normale	3.95	2.33	1.37	0.18	4.5	0.06	0.01
40 - 59 Years	Male	No Healthcare professional	No	1.4	0.3	IgG <10	IgM <1	1.19	Normal	31	Urée normale	37.95	ALT normale	32.24	AST normale	63.9	ALP normale	14.28	BT normale	3	CK-MB normale	5.39	12	Hb bas	39.3	249	Plaquette normale	6.78	2.51	2.41	2.41	5.942	1.42	0.04
18 - 39 Years	Male	Healthcare professional	No	11.6	0.8	IgG >= 10	IgM <1	1.29	Normal	19.4	Urée normale	39.32	ALT normale	23.49	AST normale	47.9	ALP normale	0.4	BT normale	3	CK-MB normale	4.91	13.6	Hb normale	43.5	221	Plaquette normale	5.32	1.66	2.69	0.29	5.5	0.66	0.02
18 - 39 Years	Male	No Healthcare professional	No	15.1	1.9	IgG >= 10	IgM >= 10	2.85	Normal	12	Urée normale	8.08	ALT normale	18.56	AST normale	45.1	ALP normale	0.9	BT normale	3	CK-MB normale	4.29	13.6	Hb normale	42	42	Plaquette anormale	3.63	1.31	2.13	0.16	4.3	0.02	0.01
40 - 59 Years	Male	No Healthcare professional	No	8	0.5	IgG <10	IgM <1	2.02	Normal	17	Urée normale	25.59	ALT normale	17.05	AST normale	53.8	ALP normale	0.4	BT normale	3	CK-MB normale	5.22	13.4	Hb normale	43.5	99	Plaquette anormale	3.53	1.51	1.73	0.18	5.2	0.11	0
40 - 59 Years	Male	Healthcare professional	No	25.6	1.1	IgG >= 10	IgM >= 10	2.3	Normal	30.2	Urée normale	38.5	ALT normale	21.1	AST normale	47.9	ALP normale	7.3	BT normale	3	CK-MB normale	3.9	12.9	Hb normale	38.9	225	Plaquette normale	3.34	0.74	1.96	0.39	11.7	0.24	0.01
18 - 39 Years	Female	No Healthcare professional	No	21.1	0.2	IgG >= 10	IgM <1	2.16	Normal	34	Urée normale	43.1	ALT anormale	28.64	AST normale	51	ALP normale	10.59	BT normale	3	CK-MB normale	6.19	15.1	Hb normale	50.8	51	Plaquette anormale	6.77	3.6	2.45	0.27	4	0.44	0.01
40 - 59 Years	Male	Healthcare professional	No	10.1	0.8	IgG >= 10	IgM <1	1.57	Normal	19.7	Urée normale	15.51	ALT normale	35.08	AST normale	58.9	ALP normale	0.4	BT normale	3	CK-MB normale	4.4	13.5	Hb normale	40.1	327	Plaquette normale	8.37	3.65	3.37	0.83	9.9	0.5	0.02
18 - 39 Years	Male	No Healthcare professional	No	5	0.4	IgG <10	IgM <1	1.71	Normal	24.8	Urée normale	46.08	ALT anormale	63.04	AST anormale	35	ALP normale	0.6	BT normale	3	CK-MB normale	4.77	12.9	Hb normale	42	672	Plaquette normale	8.62	6.31	1.74	0.36	4.2	0.2	0.01
40 - 59 Years	Male	No Healthcare professional	No	2.3	1.8	IgG <10	IgM >= 10	2.39	Normal	27	Urée normale	99.3	ALT anormale	37.34	AST normale	32.9	ALP normale	17.09	BT normale	3	CK-MB normale	5.03	13.8	Hb normale	45.6	196	Plaquette normale	6.77	4.84	1.62	0.24	3.6	0.06	0.01
18 - 39 Years	Male	No Healthcare professional	No	16.2	0.4	IgG >= 10	IgM <1	1.86	Normal	34.2	Urée normale	57.05	ALT anormale	36.87	AST normale	40.2	ALP normale	19.03	BT normale	3	CK-MB normale	4.72	13	Hb normale	42.7	259	Plaquette normale	4.47	1.48	2.49	0.28	6.2	0.21	0.01
>=60 Years	Male	No Healthcare professional	No	20.2	0.4	IgG >= 10	IgM <1	3.95	Normal	29.6	Urée normale	36.77	ALT normale	32.96	AST normale	51.3	ALP normale	8.08	BT normale	3	CK-MB normale	3.85	12.1	Hb bas	37.1	261	Plaquette normale	5.07	2.83	1.68	0.43	8.4	0.12	0.01
18 - 39 Years	Male	No Healthcare professional	No	17.5	1.3	IgG >= 10	IgM >= 10	1.44	Normal	32.7	Urée normale	61.04	ALT anormale	15.9	AST normale	49	ALP normale	0.6	BT normale	3	CK-MB normale	4.85	11.7	Hb bas	39.3	297	Plaquette normale	6.79	3.2	3.28	0.25	3.7	0.05	0.01
40 - 59 Years	Female	No Healthcare professional	Yes	11.9	0.2	IgG >= 10	IgM <1	2.91	Normal	27.3	Urée normale	28.7	ALT normale	51.2	AST anormale	95.3	ALP normale	26.37	BT anormale	3	CK-MB normale	5.55	15.1	Hb normale	48	183	Plaquette normale	6.07	1.6	2.82	0.39	6.4	1.24	0.02
18 - 39 Years	Female	No Healthcare professional	No	2.2	0.4	IgG <10	IgM <1	2.73	Normal	26.3	Urée normale	27.06	ALT normale	24.28	AST normale	58.9	ALP normale	0.5	BT normale	3	CK-MB normale	4.95	14.3	Hb normale	44.9	213	Plaquette normale	4.83	2.09	2.38	0.28	5.9	0.07	0.01
18 - 39 Years	Female	No Healthcare professional	No	1.1	0.9	IgG <10	IgM <1	2.89	Normal	26.9	Urée normale	13.8	ALT normale	30.24	AST normale	35	ALP normale	0.8	BT normale	3	CK-MB normale	4.42	11	Hb normale	36.3	265	Plaquette normale	5.14	2.25	2.52	0.22	4.3	0.13	0.02
40 - 59 Years	Male	Healthcare professional	No	3.6	0.3	IgG <10	IgM <1	2.81	Normal	30.1	Urée normale	10.8	ALT normale	31.93	AST normale	81.9	ALP normale	0.4	BT normale	5.73	CK-MB normale	5.97	14.2	Hb normale	45.9	174	Plaquette normale	4.67	1.82	2.18	0.62	13.2	0.04	0.01
40 - 59 Years	Male	No Healthcare professional	No	1.7	0.6	IgG <10	IgM <1	2.27	Normal	24.5	Urée normale	32.5	ALT normale	56.25	AST anormale	63.2	ALP normale	5.89	BT normale	3	CK-MB normale	3.71	10.9	Hb bas	33.8	310	Plaquette normale	5.33	2.12	2.79	0.3	5.6	0.11	0.01
18 - 39 Years	Female	No Healthcare professional	No	1.6	0.5	IgG <10	IgM <1	2.98	Normal	28.6	Urée normale	50.74	ALT anormale	40.58	AST anormale	70.8	ALP normale	19.58	BT normale	3	CK-MB normale	4.62	15.5	Hb normale	46.3	144	Plaquette anormale	6.78	3.47	2.28	0.59	8.7	0.43	0.01
40 - 59 Years	Female	Healthcare professional	No	1.9	1.1	IgG <10	IgM >= 10	2.4	Normal	20.4	Urée normale	29.74	ALT normale	37	AST normale	154.6	ALP anormale	17.93	BT normale	3	CK-MB normale	3.79	86	Hb normale	28	70	Plaquette anormale	5.58	3.46	1.63	0.4	7.2	0.08	0.01
40 - 59 Years	Male	Healthcare professional	No	6.4	0.6	IgG <10	IgM <1	0.65	Normal	10.5	Urée normale	13.4	ALT normale	18.6	AST normale	51	ALP normale	0.4	BT normale	3	CK-MB normale	4.52	13	Hb normale	40.2	209	Plaquette normale	4.57	2.73	1.27	0.48	10.4	10.4	0
18 - 39 Years	Male	Healthcare professional	No	7.4	0.7	IgG <10	IgM <1	2.76	Normal	26.9	Urée normale	17.3	ALT normale	32.9	AST normale	50.8	ALP normale	1.2	BT normale	3	CK-MB normale	4.85	15.3	Hb normale	45.1	159	Plaquette normale	5.14	2.49	2.19	0.41	8	0.04	0.01
40 - 59 Years	Female	No Healthcare professional	No	19.9	1.4	IgG >= 10	IgM >= 10	2.64	Normal	20.2	Urée normale	8.8	ALT normale	19.1	AST normale	59.5	ALP normale	0.2	BT normale	3	CK-MB normale	4.75	12.8	Hb normale	39	256	Plaquette normale	6.08	2.51	3.11	0.4	6.5	0.04	0.02
18 - 39 Years	Female	No Healthcare professional	Yes	9	1.3	IgG <10	IgM >= 10	2.79	Normal	25.5	Urée normale	26	ALT normale	30.3	AST normale	44	ALP normale	0.3	BT normale	3	CK-MB normale	4.85	13.2	Hb normale	41.5	389	Plaquette normale	4.51	1.9	2.24	0.3	6.6	0.05	0.02
18 - 39 Years	Female	No Healthcare professional	No	1	0.8	IgG <10	IgM <1	2.16	Normal	33	Urée normale	12.5	ALT normale	20.8	AST normale	49.1	ALP normale	0.4	BT normale	3	CK-MB normale	5	14.5	Hb normale	46.7	303	Plaquette normale	6.15	2.27	3	0.46	7.4	0.4	0.02
18 - 39 Years	Female	No Healthcare professional	No	8.35	0.3	IgG <10	IgM <1	2.34	Normal	25.8	Urée normale	40	ALT normale	26.72	AST normale	26.7	ALP normale	16.77	BT normale	3	CK-MB normale	3.98	12.7	Hb normale	38.7	168	Plaquette normale	4.8	2.09	2.27	0.19	4	0.23	0.02
>=60 Years	Female	No Healthcare professional	No	0.2	0.2	IgG <10	IgM <1	1.17	Normal	22.2	Urée normale	62.79	ALT anormale	37.66	AST normale	37.3	ALP normale	33.47	BT anormale	3	CK-MB normale	4.4	13	Hb normale	40.3	229	Plaquette normale	4.78	20.41	2.04	0.3	6.2	0.02	0.01
40 - 59 Years	Female	No Healthcare professional	Yes	3.2	0.6	IgG <10	IgM <1	1.49	Normal	31.2	Urée normale	59.87	ALT anormale	39.84	AST normale	47.1	ALP normale	12.75	BT normale	3	CK-MB normale	5.7	17.4	Hb normale	54.2	205	Plaquette normale	5	1.22	3.26	0.45	9	0.04	0.03
18 - 39 Years	Female	No Healthcare professional	No	11.9	0.6	IgG >= 10	IgM <1	2.5	Normal	23.7	Urée normale	15.04	ALT normale	32.16	AST normale	44.9	ALP normale	12.03	BT normale	3	CK-MB normale	4.6	10.3	Hb bas	34.5	240	Plaquette normale	5.47	38	2.72	0.46	8.5	0.19	0.01
>=60 Years	Male	No Healthcare professional	Yes	4.15	1.1	IgG <10	IgM >= 10	2.17	Normal	29.5	Urée normale	85.14	ALT anormale	46.69	AST anormale	66.6	ALP normale	19.81	BT normale	3.32	CK-MB normale	5.86	15.9	Hb normale	50.3	155	Plaquette normale	7.29	1.94	4.05	0.6	8.2	0.66	0.04
18 - 39 Years	Male	No Healthcare professional	No	4.65	1.7	IgG <10	IgM >= 10	1.95	Normal	26.8	Urée normale	37.9	ALT normale	29.31	AST normale	37.9	ALP normale	13.98	BT normale	3	CK-MB normale	5.4	14.7	Hb normale	45	217	Plaquette normale	5.71	3.4	1.82	0.43	7.5	0.04	0.02
18 - 39 Years	Male	No Healthcare professional	No	7.8	0.8	IgG <10	IgM <1	3.84	Normal	37	Urée normale	76.8	ALT anormale	50.21	AST anormale	108.9	ALP anormale	23.21	BT anormale	3.11	CK-MB normale	4.41	14.8	Hb normale	43.3	43	Plaquette anormale	5.17	1.66	2.39	0.55	10.6	0.49	0.08
18 - 39 Years	Female	No Healthcare professional	No	7.5	0.7	IgG <10	IgM <1	6.4	abnormal	22.3	Urée normale	27.8	ALT normale	32.5	AST normale	57	ALP normale	7.5	BT normale	3	CK-MB normale	4.85	12.2	Hb normale	38	303	Plaquette normale	6.26	2.78	2.96	0.38	6.1	0.13	0.01
>=60 Years	Male	No Healthcare professional	No	3.75	0.3	IgG <10	IgM <1	2.01	Normal	20.6	Urée normale	27.35	ALT normale	22.84	AST normale	55.2	ALP normale	9.42	BT normale	3	CK-MB normale	4.17	10.2	Hb bas	32.7	173	Plaquette normale	3.96	1.83	1.67	0.44	11.2	0.02	0
>=60 Years	Male	No Healthcare professional	No	9.5	0.1	IgG <10	IgM <1	3.89	Normal	25.5	Urée normale	22.62	ALT normale	25.03	AST normale	48.9	ALP normale	12.76	BT normale	3	CK-MB normale	4.17	11.4	Hb bas	35	232	Plaquette normale	5.2	1.54	2.29	0.88	17	0.47	0.02
40 - 59 Years	Male	No Healthcare professional	No	5.25	0.9	IgG <10	IgM <1	1.83	Normal	25.6	Urée normale	34.06	ALT normale	31.5	AST normale	56.1	ALP normale	43.07	BT anormale	3	CK-MB normale	4.39	14.5	Hb normale	42.4	164	Plaquette normale	5.27	1.93	2.37	0.56	10.7	0.39	0.02
>=60 Years	Male	No Healthcare professional	Yes	6.4	0.6	IgG <10	IgM <1	3.91	Normal	24.4	Urée normale	111.77	ALT anormale	36.37	AST normale	58.6	ALP normale	6.75	BT normale	3	CK-MB normale	5.6	15.4	Hb normale	49.4	279	Plaquette normale	4.78	1.61	2.47	0.57	11.9	0.12	0.3
>=60 Years	Female	No Healthcare professional	No	4	0.7	IgG <10	IgM <1	2.03	Normal	26.2	Urée normale	25.16	ALT normale	47.5	AST anormale	51	ALP normale	56.04	BT anormale	3	CK-MB normale	3.98	12.8	Hb normale	39	83	Plaquette anormale	7.81	20.7	68	9.3	9.3	0.13	0.02
18 - 39 Years	Male	No Healthcare professional	No	0	0.3	IgG <10	IgM <1	3.67	Normal	28.7	Urée normale	27.45	ALT normale	48.58	AST anormale	54.9	ALP normale	23.58	BT anormale	3.23	CK-MB normale	4.56	13.2	Hb normale	40.2	227	Plaquette normale	5.71	2.93	2.14	0.4	7	0.23	0.01
>=60 Years	Male	Healthcare professional	No	5.75	0.9	IgG <10	IgM <1	2.2	Normal	25.4	Urée normale	22.6	ALT normale	40.28	AST anormale	81.1	ALP normale	22.46	BT anormale	3	CK-MB normale	4.21	13.2	Hb normale	37.7	286	Plaquette normale	5.74	2.18	2.95	0.43	7.5	0.17	0.01
40 - 59 Years	Female	Healthcare professional	No	1.1	0.1	IgG <10	IgM <1	1.11	Normal	23.5	Urée normale	35.02	ALT normale	33.56	AST normale	78	ALP normale	16.15	BT normale	3	CK-MB normale	5	11.6	Hb normale	36.7	180	Plaquette normale	6.47	4.28	1.55	0.47	7.2	0.16	0.01
18 - 39 Years	Male	Healthcare professional	No	8.9	0.8	IgG <10	IgM <1	1.01	Normal	32.9	Urée normale	60.64	ALT anormale	87.9	AST anormale	99.1	ALP normale	53.36	BT anormale	3	CK-MB normale	4.45	16	Hb normale	46.8	243	Plaquette normale	6.87	4.66	1.57	0.56	8.5	0.05	0.01
40 - 59 Years	Male	No Healthcare professional	No	5.15	0.2	IgG <10	IgM <1	2.51	Normal	21.4	Urée normale	17.44	ALT normale	40.14	AST anormale	39.1	ALP normale	8.97	BT normale	3	CK-MB normale	6.14	15.6	Hb normale	49.7	230	Plaquette normale	8.46	4.21	3.27	38.7	5.4	0.5	0.02
40 - 59 Years	Male	Healthcare professional	No	1.2	0.6	IgG <10	IgM <1	2.63	Normal	18.8	Urée normale	54.1	ALT anormale	34.08	AST normale	36	ALP normale	15.42	BT normale	3	CK-MB normale	395	12.7	Hb normale	37.3	290	Plaquette anormale	498	1.71	2.3	0.7	14	0.26	0.01
18 - 39 Years	Female	No Healthcare professional	No	4.7	1.5	IgG <10	IgM >= 10	2.96	Normal	27.2	Urée normale	45.12	ALT anormale	22.64	AST normale	13.1	ALP normale	16.23	BT normale	3	CK-MB normale	4.34	10.3	Hb bas	33.8	313	Plaquette normale	5.56	2.32	2.66	0.51	9.1	0.06	0.01
18 - 39 Years	Female	Healthcare professional	No	9	0.9	IgG <10	IgM <1	2.97	Normal	19.3	Urée normale	41.55	ALT anormale	25.63	AST normale	42.1	ALP normale	18.16	BT normale	3	CK-MB normale	4.33	11.9	Hb normale	37.5	396	Plaquette normale	6.72	2.7	3.6	0.38	0.38	0.03	0.01
>=60 Years	Female	No Healthcare professional	No	10.05	0.3	IgG >= 10	IgM <1	3.62	Normal	25.7	Urée normale	52.15	ALT anormale	26.48	AST normale	54.4	ALP normale	0.8	BT normale	3	CK-MB normale	4.65	14.5	Hb normale	43	229	Plaquette normale	4.25	1.92	2.02	0.25	5.8	0.05	0.01
>=60 Years	Male	No Healthcare professional	No	4.35	0.2	IgG <10	IgM <1	3.44	Normal	25.2	Urée normale	54.06	ALT anormale	33.8	AST normale	69.2	ALP normale	1.6	BT normale	5.61	CK-MB normale	4.98	14.4	Hb normale	44.8	83	Plaquette anormale	5.4	2.37	1.81	0.6	11.1	0.59	0.03
>=60 Years	Male	Healthcare professional	No	5.25	0.7	IgG <10	IgM <1	2.42	Normal	16.4	Urée normale	64.24	ALT anormale	21.55	AST normale	91.3	ALP normale	0.6	BT normale	3	CK-MB normale	4.85	13.5	Hb normale	42.4	166	Plaquette normale	8.21	5.97	1.51	0.7	8.5	0.02	0.01
18 - 39 Years	Male	No Healthcare professional	No	10	1.3	IgG >= 10	IgM >= 10	2.71	Normal	43.7	Urée anormale	163.81	ALT anormale	33.33	AST normale	57.5	ALP normale	0.3	BT normale	3	CK-MB normale	6.1	16.5	Hb normale	52	153	Plaquette normale	7.42	2.6	3.82	0.75	10.1	0.23	0.02
40 - 59 Years	Male	No Healthcare professional	No	11.1	0.6	IgG >= 10	IgM <1	1.65	Normal	10.5	Urée normale	13.4	ALT normale	18.6	AST normale	203.8	ALP anormale	0.8	BT normale	3	CK-MB normale	4.33	13	Hb normale	38.9	221	Plaquette normale	4.37	2	1.77	0.47	10.7	0.12	0.01
18 - 39 Years	Male	Healthcare professional	No	9.55	0.9	IgG <10	IgM <1	1.76	Normal	26.9	Urée normale	17.3	ALT normale	32.9	AST normale	57.9	ALP normale	0.4	BT normale	3.13	CK-MB normale	3.99	12.9	Hb normale	38	154	Plaquette normale	6.59	2.29	3.1	47	17.5	0.04	0.01
40 - 59 Years	Male	Healthcare professional	Yes	5.15	1.4	IgG <10	IgM >= 10	2.14	Normal	25.1	Urée normale	159.29	ALT anormale	19.57	AST normale	50.8	ALP normale	0.6	BT normale	3	CK-MB normale	4.39	14.3	Hb normale	43.1	232	Plaquette normale	5.47	1.38	3.14	0.5	9.1	0.43	0.02
40 - 59 Years	Male	No Healthcare professional	No	3.9	0.2	IgG <10	IgM <1	3.06	Normal	16.7	Urée normale	37.09	ALT normale	47.13	AST anormale	39.6	ALP normale	0.5	BT normale	3	CK-MB normale	4.06	13.5	Hb normale	38.7	239	Plaquette anormale	10.65	2.73	6.41	0.63	5.9	0.86	0.02
40 - 59 Years	Male	Healthcare professional	No	3.05	0.8	IgG <10	IgM <1	4.39	abnormal	25.9	Urée normale	37.66	ALT normale	68.55	AST anormale	50.1	ALP normale	0.4	BT normale	3	CK-MB normale	3.84	10.8	Hb bas	32.8	233	Plaquette normale	5.01	2.1	2.19	0.36	7.1	0.34	0.02
>=60 Years	Male	No Healthcare professional	Yes	4.7	0.2	IgG <10	IgM <1	2.19	Normal	16.2	Urée normale	24.64	ALT normale	23.73	AST normale	51	ALP normale	0.4	BT normale	7.62	CK-MB anormale	3.74	11.3	Hb bas	34.1	132	Plaquette anormale	3.95	1.31	1.43	0.71	17.9	0.49	0.01
40 - 59 Years	Male	Healthcare professional	Yes	8.45	0.9	IgG <10	IgM <1	1.15	Normal	15.6	Urée normale	41.04	ALT anormale	64.56	AST anormale	66.6	ALP normale	1.5	BT normale	3	CK-MB normale	4.34	12.3	Hb bas	37.4	171	Plaquette normale	5.19	2.79	1.92	0.37	7.1	0.1	0.01
40 - 59 Years	Male	No Healthcare professional	No	2.35	0.5	IgG <10	IgM <1	2.07	Normal	25.1	Urée normale	15.3	ALT normale	27.9	AST normale	58	ALP normale	0.5	BT normale	3	CK-MB normale	4.24	12	Hb bas	36.3	254	Plaquette normale	6.59	2.24	3.38	0.71	10.8	0.23	0.03
>=60 Years	Male	No Healthcare professional	Yes	7.6	0.2	IgG <10	IgM <1	3.85	Normal	31.4	Urée normale	36.3	ALT normale	29.16	AST normale	84.3	ALP normale	0.8	BT normale	3	CK-MB normale	3.72	13	Hb normale	37.4	209	Plaquette normale	4.86	3.15	1.36	0.28	5.7	0.06	0.01
>=60 Years	Male	Healthcare professional	No	5.65	1.3	IgG <10	IgM >= 10	3.5	Normal	13.3	Urée normale	20	ALT normale	25	AST normale	50	ALP normale	5.5	BT normale	3	CK-MB normale	8.84	13.6	Hb normale	40.9	219	Plaquette normale	4.64	2.32	1.57	0.39	8.4	0.35	0.01
18 - 39 Years	Male	No Healthcare professional	No	7.5	0.3	IgG <10	IgM <1	2.35	Normal	18.7	Urée normale	10.4	ALT normale	18.6	AST normale	70.6	ALP normale	1.1	BT normale	3	CK-MB normale	4.49	13.7	Hb normale	39.8	202	Plaquette normale	4.34	2.43	1.49	0.3	6.9	0.11	0.01
40 - 59 Years	Male	No Healthcare professional	No	4.1	3.3	IgG <10	IgM >= 10	3.62	Normal	36.3	Urée normale	53.34	ALT anormale	120.26	AST anormale	118.2	ALP anormale	0.6	BT normale	3	CK-MB normale	4.99	16.4	Hb normale	49.2	194	Plaquette normale	6.48	2.16	3.34	0.55	8.5	0.41	0.02
18 - 39 Years	Male	No Healthcare professional	No	7.25	0.8	IgG <10	IgM <1	2.41	Normal	19.1	Urée normale	41.72	ALT anormale	49.27	AST anormale	52.2	ALP normale	0.3	BT normale	3	CK-MB normale	3.92	12.2	Hb bas	35.9	207	Plaquette normale	4.33	2.09	1.68	0.42	9.6	0.13	0.01
>=60 Years	Male	Healthcare professional	Yes	2.05	0.8	IgG <10	IgM <1	1.71	Normal	32	Urée normale	10.4	ALT normale	27.56	AST normale	75.3	ALP normale	0.5	BT normale	3	CK-MB normale	5.01	14.9	Hb normale	44.7	348	Plaquette normale	4.14	1.5	2.31	0.27	6.5	0.03	0.03
40 - 59 Years	Male	Healthcare professional	Yes	10.35	0.1	IgG >= 10	IgM <1	3.64	Normal	22.5	Urée normale	13.3	ALT normale	28	AST normale	47.4	ALP normale	0.8	BT normale	3	CK-MB normale	4.51	12	Hb bas	35.9	159	Plaquette normale	4.56	2.01	2.11	0.32	7.1	0.1	0.02
40 - 59 Years	Female	No Healthcare professional	Yes	15.3	1.9	IgG >= 10	IgM >= 10	3.12	Normal	16.8	Urée normale	14.4	ALT normale	44.3	AST anormale	32.9	ALP normale	0.4	BT normale	3	CK-MB normale	4.69	14.3	Hb normale	45	260	Plaquette normale	5.16	2.24	2.13	0.3	5.8	0.47	0.02
18 - 39 Years	Male	No Healthcare professional	No	0	0.3	IgG <10	IgM <1	4.5	abnormal	29.2	Urée normale	35.6	ALT normale	26.36	AST normale	60.6	ALP normale	41.29	BT anormale	3	CK-MB normale	3.38	9.9	Hb bas	29.9	203	Plaquette normale	3.54	2.08	0.89	0.2	5.7	0.36	0.01
18 - 39 Years	Male	Healthcare professional	No	6.1	0.4	IgG <10	IgM <1	2.94	Normal	19.8	Urée normale	25.7	ALT normale	32.7	AST normale	45	ALP normale	0.5	BT normale	4.69	CK-MB normale	3.99	11.5	Hb bas	35.7	161	Plaquette normale	3.62	1.81	1.14	0.31	8.7	0.34	0.02
40 - 59 Years	Male	Healthcare professional	Yes	17.9	0.6	IgG >= 10	IgM <1	2.13	Normal	19.8	Urée normale	40.32	ALT anormale	29.2	AST normale	38.3	ALP normale	45.18	BT anormale	3	CK-MB normale	4.76	13.8	Hb normale	41.5	168	Plaquette normale	4.57	42	2.23	0.32	7.1	0.09	0.01
>=60 Years	Male	Healthcare professional	No	5.5	0.2	IgG <10	IgM <1	2.29	Normal	31.2	Urée normale	34.45	ALT normale	25.64	AST normale	60.7	ALP normale	24.52	BT anormale	3	CK-MB normale	5.07	14.6	Hb normale	46.3	127	Plaquette anormale	5.7	3.14	1.64	0.7	12.3	0.21	0.01
40 - 59 Years	Female	Healthcare professional	No	5.3	0.6	IgG <10	IgM <1	2.96	Normal	25	Urée normale	7.75	ALT normale	26.53	AST normale	85.1	ALP normale	9.12	BT normale	3	CK-MB normale	4.94	11.5	Hb normale	36.5	230	Plaquette normale	6.1	2.26	3.1	0.62	10.1	0.11	0.01
40 - 59 Years	Male	Healthcare professional	No	21.8	0.1	IgG >= 10	IgM <1	3.12	Normal	29.3	Urée normale	13.14	ALT normale	29.23	AST normale	48.6	ALP normale	14.58	BT normale	3	CK-MB normale	4.37	12.6	Hb normale	38.4	282	Plaquette normale	6.28	2.91	2.14	0.71	11.3	0.51	0.01
40 - 59 Years	Male	Healthcare professional	No	11.8	0	IgG >= 10	IgM <1	1.97	Normal	40.5	Urée anormale	130.33	ALT anormale	23.19	AST normale	40	ALP normale	0.8	BT normale	3	CK-MB normale	3.59	12.2	Hb bas	35.6	375	Plaquette normale	6.66	3.78	2.42	0.27	4.1	0.17	0.02
40 - 59 Years	Male	No Healthcare professional	No	12.2	0.8	IgG >= 10	IgM <1	3.53	Normal	26.1	Urée normale	131.94	ALT anormale	61.88	AST anormale	80.6	ALP normale	14.05	BT normale	3	CK-MB normale	5.4	14.8	Hb normale	48.5	301	Plaquette normale	5.87	2.8	2.81	0.2	3.4	0.05	0.01
40 - 59 Years	Male	No Healthcare professional	No	4.5	0.3	IgG <10	IgM <1	1.38	Normal	20.1	Urée normale	48.72	ALT anormale	30.55	AST normale	65.6	ALP normale	13.34	BT normale	3	CK-MB normale	4.99	14.4	Hb normale	45.6	257	Plaquette normale	4.78	2.07	2.16	0.23	4.9	0.31	0.01
18 - 39 Years	Female	No Healthcare professional	No	9.5	0.2	IgG <10	IgM <1	3.51	Normal	26.4	Urée normale	33.58	ALT normale	56.08	AST anormale	133.6	ALP anormale	8.01	BT normale	4.21	CK-MB normale	4.45	13.9	Hb normale	43.5	279	Plaquette normale	7.68	4.45	1.97	0.97	12.6	0.28	0.01
18 - 39 Years	Male	No Healthcare professional	No	7.2	1.2	IgG <10	IgM >= 10	2.43	Normal	23.1	Urée normale	45.79	ALT anormale	38.59	AST normale	51.4	ALP normale	22.31	BT anormale	3	CK-MB normale	6.13	13.9	Hb normale	47.4	166	Plaquette normale	7.34	3.53	2.99	0.43	5.9	0.36	0.03
18 - 39 Years	Male	No Healthcare professional	No	12.5	0.9	IgG >= 10	IgM <1	1.99	Normal	19.4	Urée normale	152.61	ALT anormale	30.44	AST normale	44.2	ALP normale	0.9	BT normale	3	CK-MB normale	3.7	10.8	Hb bas	32.5	197	Plaquette normale	6.29	2.82	2.85	0.54	8.6	0.06	0.02
>=60 Years	Female	No Healthcare professional	No	21.5	0.2	IgG >= 10	IgM <1	5.51	abnormal	29.7	Urée normale	36.67	ALT normale	29.14	AST normale	35.1	ALP normale	8.94	BT normale	3	CK-MB normale	4.96	13.3	Hb normale	42.4	250	Plaquette normale	6.61	3.67	2.09	0.75	11.4	0.09	0.01
>=60 Years	Female	Healthcare professional	Yes	13.1	0.3	IgG >= 10	IgM <1	4.92	abnormal	38.6	Urée normale	74.43	ALT anormale	70.31	AST anormale	169.1	ALP anormale	0.2	BT normale	5.12	CK-MB normale	4.18	11.3	Hb normale	35.5	177	Plaquette normale	4.13	1.63	1.9	0.33	7.9	0.26	0.01
18 - 39 Years	Female	Healthcare professional	No	17.4	0.4	IgG >= 10	IgM <1	1.42	Normal	25.8	Urée normale	73.59	ALT anormale	39.18	AST normale	46.9	ALP normale	10.59	BT normale	5.94	CK-MB normale	5.05	15.5	Hb normale	47.9	231	Plaquette normale	4.99	1.93	2.35	0.34	6.8	0.35	0.02
18 - 39 Years	Male	No Healthcare professional	No	12.4	0.8	IgG >= 10	IgM <1	2.98	Normal	20.1	Urée normale	103.93	ALT anormale	32.26	AST normale	35.5	ALP normale	0.8	BT normale	3	CK-MB normale	4.33	12.8	Hb normale	39.7	61	Plaquette anormale	4.17	1.54	2.17	0.34	8.2	0.11	0.01
40 - 59 Years	Female	No Healthcare professional	No	9.6	0.2	IgG <10	IgM <1	3.5	Normal	32.9	Urée normale	19.77	ALT normale	25.68	AST normale	48.5	ALP normale	21.74	BT anormale	3	CK-MB normale	5.02	16	Hb normale	49.3	164	Plaquette normale	5.66	2.1	2.81	0.47	8.3	0.27	0.01
18 - 39 Years	Male	No Healthcare professional	No	22.6	0	IgG >= 10	IgM <1	2.08	Normal	30.3	Urée normale	14.47	ALT normale	26.2	AST normale	49.7	ALP normale	17.18	BT normale	3	CK-MB normale	3.81	10.4	Hb bas	32.5	269	Plaquette normale	3.38	1.5	1.36	0.42	12.5	0.09	0.01
18 - 39 Years	Male	No Healthcare professional	No	1.6	0.4	IgG <10	IgM <1	1.63	Normal	29.4	Urée normale	40.64	ALT anormale	27.07	AST normale	70.8	ALP normale	14.55	BT normale	3.15	CK-MB normale	5.2	14.7	Hb normale	47	227	Plaquette normale	4.57	2.15	2.02	0.35	7.7	0.05	0
18 - 39 Years	Male	No Healthcare professional	No	6.9	6.2	IgG <10	IgM >= 10	2.19	Normal	32.1	Urée normale	35.85	ALT normale	37.82	AST normale	114.4	ALP anormale	11.26	BT normale	3	CK-MB normale	4.2	13.5	Hb normale	41.6	307	Plaquette normale	5.68	3.36	1.62	0.43	7.6	0.26	0.01
>=60 Years	Female	No Healthcare professional	Yes	22.1	0.9	IgG >= 10	IgM <1	3.58	Normal	26.2	Urée normale	31.58	ALT normale	33.02	AST normale	62.5	ALP normale	14.05	BT normale	3	CK-MB normale	4.99	13.7	Hb normale	45.2	207	Plaquette normale	5.87	1.69	3.56	0.53	1.9	0.07	0.02
>=60 Years	Female	No Healthcare professional	Yes	20.7	0.1	IgG >= 10	IgM <1	3.02	Normal	30	Urée normale	5	ALT normale	33.08	AST normale	107.7	ALP anormale	8.22	BT normale	3	CK-MB normale	3.22	10.4	Hb bas	32.4	216	Plaquette normale	9.49	3.03	4.78	0.61	6.4	1.05	0.02
>=60 Years	Female	Healthcare professional	Yes	25	0.4	IgG >= 10	IgM <1	1.16	Normal	30	Urée normale	65.25	ALT anormale	37.32	AST normale	39.6	ALP normale	14.78	BT normale	3	CK-MB normale	3.68	12.2	Hb normale	38.1	130	Plaquette anormale	5.86	2.33	2.27	1.19	20.3	0.06	0.01
18 - 39 Years	Male	No Healthcare professional	No	8	0.8	IgG <10	IgM <1	2.08	Normal	16.6	Urée normale	11.3	ALT normale	27.17	AST normale	88	ALP normale	0.4	BT normale	3	CK-MB normale	4.22	10.7	Hb bas	32.3	237	Plaquette normale	5.6	2.37	2.55	0.5	8.9	0.16	0.04
40 - 59 Years	Female	No Healthcare professional	Yes	9.2	0.4	IgG <10	IgM <1	1.42	Normal	34.1	Urée normale	16	ALT normale	45.3	AST anormale	169.1	ALP anormale	0.2	BT normale	3	CK-MB normale	5.13	16.2	Hb normale	48.2	171	Plaquette normale	5.98	1.69	3.55	0.59	9.9	0.13	0.02
18 - 39 Years	Male	No Healthcare professional	No	3.2	0.1	IgG <10	IgM <1	2.1	Normal	27.4	Urée normale	16.46	ALT normale	43.22	AST anormale	37.6	ALP normale	20.29	BT normale	3	CK-MB normale	4.75	14.5	Hb normale	44.1	303	Plaquette normale	5.71	2.64	2.26	0.56	9.8	0.24	0.01
18 - 39 Years	Female	No Healthcare professional	Yes	12.3	0.8	IgG >= 10	IgM <1	3.74	Normal	11.1	Urée normale	33.78	ALT normale	35.85	AST normale	38.6	ALP normale	0.5	BT normale	3	CK-MB normale	4.47	13.1	Hb normale	39.2	199	Plaquette normale	6.02	2.18	3.26	0.43	7.2	0.14	0.01
>=60 Years	Male	No Healthcare professional	No	25.5	0.1	IgG >= 10	IgM <1	2.92	Normal	25.7	Urée normale	10.17	ALT normale	32.33	AST normale	50.3	ALP normale	0.5	BT normale	3	CK-MB normale	4.25	13.1	Hb normale	38.7	297	Plaquette normale	7.57	3.39	2.76	0.39	5.2	5.2	0.02
>=60 Years	Male	No Healthcare professional	No	22.4	0.8	IgG >= 10	IgM <1	2.36	Normal	41.8	Urée anormale	13.49	ALT normale	23.91	AST normale	70.6	ALP normale	0.1	BT normale	3	CK-MB normale	3.89	12	Hb bas	35.7	164	Plaquette normale	3.83	2.29	1.13	0.33	8.5	0.08	0
18 - 39 Years	Male	No Healthcare professional	No	11	2.4	IgG >= 10	IgM >= 10	4.53	abnormal	26	Urée normale	52.31	ALT anormale	34.41	AST normale	54.9	ALP normale	11.73	BT normale	3	CK-MB normale	5.46	14.5	Hb normale	44.1	124	Plaquette anormale	2.93	1.09	1.07	0.54	18.3	0.22	0.01
18 - 39 Years	Male	Healthcare professional	No	7.6	0.9	IgG <10	IgM <1	3.66	Normal	26.8	Urée normale	21.24	ALT normale	36.61	AST normale	44.6	ALP normale	16.57	BT normale	4.84	CK-MB normale	5.64	12.5	Hb normale	40.7	236	Plaquette normale	5.67	1.92	2.66	0.8	14.1	0.28	0.01
40 - 59 Years	Female	Healthcare professional	No	11.7	0.2	IgG >= 10	IgM <1	2.8	Normal	18.4	Urée normale	20.52	ALT normale	20.7	AST normale	42.6	ALP normale	13.07	BT normale	3	CK-MB normale	4.08	11.8	Hb normale	37.1	196	Plaquette normale	4.9	2.63	1.54	0.68	13.8	0.05	0
40 - 59 Years	Male	Healthcare professional	No	8.3	0.9	IgG <10	IgM <1	3.19	Normal	40.8	Urée anormale	39.94	ALT normale	39.27	AST normale	58.7	ALP normale	13.09	BT normale	3	CK-MB normale	4.45	12.7	Hb normale	38.5	161	Plaquette normale	6.37	2.87	2.82	0.49	7.7	0.18	0.01
40 - 59 Years	Male	Healthcare professional	No	22.2	0.1	IgG >= 10	IgM <1	2.57	Normal	24.1	Urée normale	30.33	ALT normale	19.12	AST normale	56.9	ALP normale	0.8	BT normale	3	CK-MB normale	4.03	13	Hb normale	39.7	205	Plaquette normale	9.59	4.76	4.04	0.57	5.9	0.21	0.01
18 - 39 Years	Female	No Healthcare professional	No	0	1.3	IgG <10	IgM >= 10	1.06	Normal	29.5	Urée normale	119.19	ALT anormale	26.05	AST normale	50.2	ALP normale	1	BT normale	3	CK-MB normale	4.95	14	Hb normale	42.4	178	Plaquette normale	4.7	2.34	1.54	0.62	13.1	0.2	0
>=60 Years	Female	No Healthcare professional	No	1.5	0	IgG <10	IgM <1	2.88	Normal	22.4	Urée normale	17.78	ALT normale	29.19	AST normale	72.3	ALP normale	12.76	BT normale	3	CK-MB normale	4.18	13.3	Hb normale	41.8	342	Plaquette normale	6.47	3.16	2.48	0.53	8.2	0.28	0.02
>=60 Years	Male	Healthcare professional	Yes	3.1	2.2	IgG <10	IgM >= 10	1.15	Normal	22.8	Urée normale	30.81	ALT normale	28.73	AST normale	87	ALP normale	11.5	BT normale	3	CK-MB normale	5.24	13.7	Hb normale	45.4	192	Plaquette normale	5.64	3.25	1.92	0.19	3.4	0.27	0.01
>=60 Years	Male	No Healthcare professional	No	5.7	0.8	IgG <10	IgM <1	2.8	Normal	26.1	Urée normale	19.76	ALT normale	31.12	AST normale	48.3	ALP normale	39.03	BT anormale	3	CK-MB normale	4.83	14	Hb normale	42.9	225	Plaquette normale	7.22	2.38	3.69	0.63	8.7	0.51	0.01
>=60 Years	Male	No Healthcare professional	No	3.4	1.2	IgG <10	IgM >= 10	2.63	Normal	26.3	Urée normale	29.12	ALT normale	25.39	AST normale	37.6	ALP normale	15.83	BT normale	3	CK-MB normale	5.31	12.1	Hb bas	40.2	144	Plaquette anormale	5.73	2.46	2.7	0.54	0.54	0.02	0.01
40 - 59 Years	Male	No Healthcare professional	No	0	1.9	IgG <10	IgM >= 10	3.04	Normal	32	Urée normale	39.74	ALT normale	29.97	AST normale	57.1	ALP normale	9.11	BT normale	3	CK-MB normale	3.81	85	Hb normale	26.8	410	Plaquette normale	8.74	2.43	2.43	0.35	4	1.56	0.01
>=60 Years	Male	Healthcare professional	Yes	2.9	0.5	IgG <10	IgM <1	1.47	Normal	33.9	Urée normale	23.5	ALT normale	30.03	AST normale	52.4	ALP normale	11.65	BT normale	3	CK-MB normale	4.66	14.2	Hb normale	43.6	166	Plaquette normale	5.28	2.74	1.95	0.32	6.1	0.26	0.01
18 - 39 Years	Male	No Healthcare professional	No	0.4	0.8	IgG <10	IgM <1	2.75	Normal	24.7	Urée normale	41.45	ALT anormale	32.14	AST normale	115	ALP anormale	12.2	BT normale	3	CK-MB normale	4.27	11.8	Hb bas	35.7	165	Plaquette normale	4.52	2.13	1.69	0.46	10.1	0.23	0.01
40 - 59 Years	Male	No Healthcare professional	No	0.7	1.3	IgG <10	IgM >= 10	3.48	Normal	13.9	Urée normale	45.3	ALT anormale	34.08	AST normale	85	ALP normale	13.02	BT normale	3	CK-MB normale	5.79	14.7	Hb normale	44.7	269	Plaquette anormale	579	3.01	2.15	0.43	7.4	0.18	0.02
18 - 39 Years	Male	No Healthcare professional	Yes	6.6	3.8	IgG <10	IgM >= 10	6.4	abnormal	22.2	Urée normale	25.87	ALT normale	28.79	AST normale	58.1	ALP normale	9.27	BT normale	3	CK-MB normale	4.03	11.4	Hb bas	35.8	347	Plaquette anormale	12.17	8.24	3.1	0.5	4.1	0.32	0.01
40 - 59 Years	Male	No Healthcare professional	No	0	1.3	IgG <10	IgM >= 10	3.79	Normal	37.4	Urée normale	43.76	ALT anormale	29.69	AST normale	43.8	ALP normale	12.94	BT normale	3	CK-MB normale	6.45	14.1	Hb normale	46.4	214	Plaquette normale	6.92	3.11	3.31	0.42	6	0.07	0.01
>=60 Years	Female	No Healthcare professional	No	12	1	IgG >= 10	IgM >= 10	3.55	Normal	33.5	Urée normale	104.98	ALT anormale	56.57	AST anormale	57.2	ALP normale	19.97	BT normale	4.88	CK-MB normale	5.48	16.1	Hb normale	50	211	Plaquette normale	6.53	3.66	2.15	0.42	6.4	0.27	0.03
40 - 59 Years	Female	Healthcare professional	No	10.1	1.2	IgG >= 10	IgM >= 10	2.11	Normal	24.4	Urée normale	53.94	ALT anormale	26.57	AST normale	66.6	ALP normale	9.89	BT normale	3	CK-MB normale	4.53	13	Hb normale	40.1	225	Plaquette normale	7.89	4.29	2.8	0.54	6.9	0.24	0.02
18 - 39 Years	Female	No Healthcare professional	No	9.2	0.4	IgG <10	IgM <1	2.24	Normal	20.7	Urée normale	24.36	ALT normale	27.04	AST normale	149.5	ALP anormale	10.73	BT normale	3	CK-MB normale	4.44	13.2	Hb normale	41.1	267	Plaquette normale	5.64	1.58	2.27	0.45	7.9	1.31	0.03
>=60 Years	Female	No Healthcare professional	No	0	2.2	IgG <10	IgM >= 10	0.81	Normal	21.4	Urée normale	26.23	ALT normale	29.74	AST normale	67.5	ALP normale	19.12	BT normale	3	CK-MB normale	5.54	15.5	Hb normale	51.9	233	Plaquette normale	5.8	1.58	3.32	0.49	8.5	0.38	0.03
40 - 59 Years	Male	Healthcare professional	No	1.3	0.4	IgG <10	IgM <1	2.88	Normal	20.9	Urée normale	62.42	ALT anormale	35.95	AST normale	124.6	ALP anormale	8.67	BT normale	3	CK-MB normale	4.86	13	Hb normale	39.7	319	Plaquette normale	6.32	2.84	2.51	0.76	12	0.2	0.01
>=60 Years	Male	Healthcare professional	Yes	21.8	1.8	IgG >= 10	IgM >= 10	3.28	Normal	28.8	Urée normale	9.56	ALT normale	32.19	AST normale	70	ALP normale	19.77	BT normale	3	CK-MB normale	5.04	14.6	Hb normale	45	194	Plaquette normale	5.82	3.6	1.61	0.26	4.4	0.34	0.01
40 - 59 Years	Male	Healthcare professional	Yes	5.2	0.4	IgG <10	IgM <1	1.43	Normal	26.4	Urée normale	61.88	ALT anormale	54.94	AST anormale	50.7	ALP normale	23.01	BT anormale	3.43	CK-MB normale	3.71	11.1	Hb bas	34.5	219	Plaquette normale	5.06	1.93	2.38	0.3	5.3	0.44	0.01
>=60 Years	Male	Healthcare professional	No	20	0.4	IgG >= 10	IgM <1	3.5	Normal	21.2	Urée normale	33.34	ALT normale	26.73	AST normale	60.7	ALP normale	13.42	BT normale	3	CK-MB normale	5.2	11.7	Hb bas	38	193	Plaquette normale	5	1.7	2.8	0.2	4.8	0.3	0.01
>=60 Years	Male	No Healthcare professional	Yes	14.4	1.8	IgG >= 10	IgM >= 10	2.32	Normal	22.1	Urée normale	70.16	ALT anormale	61.63	AST anormale	70	ALP normale	8.04	BT normale	6	CK-MB normale	4.4	11.2	Hb bas	34	198	Plaquette normale	4.1	1.7	1.7	1	18.02	0	0.02
40 - 59 Years	Male	No Healthcare professional	Yes	20.5	0.6	IgG >= 10	IgM <1	1.79	Normal	20.5	Urée normale	48.28	ALT anormale	36.18	AST normale	62.9	ALP normale	38.01	BT anormale	3.64	CK-MB normale	5.03	14.9	Hb normale	46.4	141	Plaquette anormale	7.11	3.76	2.27	0.87	12.2	0.19	0.02
40 - 59 Years	Male	Healthcare professional	No	13.4	0.8	IgG >= 10	IgM <1	5.43	abnormal	32.4	Urée normale	59.18	ALT anormale	59.18	AST anormale	26.6	ALP normale	28.41	BT anormale	3	CK-MB normale	4.6	13.5	Hb normale	41	181	Plaquette normale	4.7	2.61	1.65	0.41	8.6	0.03	0
18 - 39 Years	Male	Healthcare professional	No	18.1	1.9	IgG >= 10	IgM >= 10	3.43	Normal	19.2	Urée normale	21.26	ALT normale	30.53	AST normale	35	ALP normale	13.56	BT normale	3	CK-MB normale	4.36	12.7	Hb normale	39	194	Plaquette normale	5.7	2.04	2.53	0.48	8.4	0.66	0.02
40 - 59 Years	Male	No Healthcare professional	No	4.5	0.3	IgG <10	IgM <1	3.23	Normal	24.8	Urée normale	39.12	ALT normale	28.89	AST normale	60.7	ALP normale	14.03	BT normale	3	CK-MB normale	5.41	15.3	Hb normale	46	216	Plaquette normale	8.31	4.8	3.32	0.37	4.5	0.52	0.02
18 - 39 Years	Female	No Healthcare professional	No	9.7	0.5	IgG <10	IgM <1	3.49	Normal	18.1	Urée normale	32.5	ALT normale	31.79	AST normale	66.9	ALP normale	9.42	BT normale	3	CK-MB normale	4.34	11.7	Hb normale	36.3	350	Plaquette normale	6.61	2.32	3.17	0.49	7.4	0.61	0.02
18 - 39 Years	Male	No Healthcare professional	No	5.75	0.7	IgG <10	IgM <1	1.64	Normal	34.4	Urée normale	29.95	ALT normale	40.83	AST anormale	87.2	ALP normale	12.78	BT normale	4.52	CK-MB normale	4.92	12.9	Hb normale	41.4	210	Plaquette normale	5.18	2.25	1.89	0.76	14.7	0.27	0.01
18 - 39 Years	Male	No Healthcare professional	No	8.75	0.5	IgG <10	IgM <1	1.88	Normal	20.9	Urée normale	25.54	ALT normale	30.1	AST normale	148.5	ALP anormale	13.35	BT normale	3	CK-MB normale	4.12	13.2	Hb normale	38.3	38	Plaquette anormale	7.12	3.43	2.64	0.58	8.1	0.75	0.02
18 - 39 Years	Female	No Healthcare professional	No	7.2	0.1	IgG <10	IgM <1	2.33	Normal	29.5	Urée normale	66.08	ALT anormale	32.97	AST normale	70.3	ALP normale	70.26	BT anormale	3	CK-MB normale	4.65	12.6	Hb normale	38.9	159	Plaquette normale	5.56	1.97	35.3	0.57	10.3	0.94	0.02
40 - 59 Years	Male	Healthcare professional	Yes	6.6	0.6	IgG <10	IgM <1	2.27	Normal	28.5	Urée normale	41.28	ALT anormale	31.61	AST normale	48	ALP normale	12.52	BT normale	3	CK-MB normale	4.2	12.6	Hb normale	37	218	Plaquette normale	5.3	5.3	2.46	0.23	4.3	0.08	0.01
>=60 Years	Male	Healthcare professional	Yes	0.2	0.1	IgG <10	IgM <1	1.98	Normal	24	Urée normale	25.84	ALT normale	31.48	AST normale	37.4	ALP normale	13.09	BT normale	3	CK-MB normale	4.43	14.1	Hb normale	41.4	259	Plaquette normale	7.55	7.55	4.48	0.47	6.2	0.2	0.02
40 - 59 Years	Male	Healthcare professional	Yes	1.45	1.3	IgG <10	IgM >= 10	1.28	Normal	22.3	Urée normale	34.41	ALT normale	30.15	AST normale	98.1	ALP normale	37.33	BT anormale	3	CK-MB normale	3.8	11.2	Hb bas	34	323	Plaquette normale	7.1	3.1	3	0.75	10.6	0.18	0.01
40 - 59 Years	Male	No Healthcare professional	Yes	0	0.3	IgG <10	IgM <1	2.95	Normal	25.4	Urée normale	54.27	ALT anormale	31.04	AST normale	104.1	ALP normale	17.74	BT normale	3	CK-MB normale	4.49	12.9	Hb normale	39.7	186	Plaquette normale	4.99	2.95	1.62	0.35	7	0.06	0.01
>=60 Years	Male	No Healthcare professional	Yes	3.95	0.3	IgG <10	IgM <1	3.17	Normal	29.1	Urée normale	53.68	ALT anormale	32.06	AST normale	55.6	ALP normale	12.3	BT normale	3	CK-MB normale	5.01	12.1	Hb bas	39.8	180	Plaquette normale	6	3.07	2.32	0.53	8.9	0.07	1.2
>=60 Years	Male	No Healthcare professional	Yes	1	0.1	IgG <10	IgM <1	2.1	Normal	19.6	Urée normale	31.07	ALT normale	38.78	AST normale	58.2	ALP normale	11.41	BT normale	3	CK-MB normale	3.43	10.7	Hb bas	30.7	207	Plaquette normale	5.28	2.11	2.63	0.32	6.1	0.2	0.02
>=60 Years	Male	Healthcare professional	No	3.65	0.7	IgG <10	IgM <1	3.5	Normal	32.5	Urée normale	35.28	ALT normale	25.28	AST normale	42.8	ALP normale	8.58	BT normale	3	CK-MB normale	4.51	13.7	Hb normale	41.3	165	Plaquette normale	6.53	2.12	3.23	0.36	5.5	0.8	0.02
40 - 59 Years	Male	Healthcare professional	No	4.6	0.1	IgG <10	IgM <1	2.43	Normal	27.8	Urée normale	58.98	ALT anormale	48.88	AST anormale	97	ALP normale	43.22	BT anormale	3	CK-MB normale	5.44	13.8	Hb normale	44	204	Plaquette normale	6.54	3.64	2.28	0.48	7.4	0.12	0.02
18 - 39 Years	Male	No Healthcare professional	No	0.65	0.8	IgG <10	IgM <1	2.98	Normal	29.5	Urée normale	28.21	ALT normale	26.35	AST normale	56.4	ALP normale	14.17	BT normale	3	CK-MB normale	4.28	13.1	Hb normale	39.4	155	Plaquette normale	5.34	2.75	1.9	0.36	6.7	0.22	0.02
40 - 59 Years	Male	No Healthcare professional	No	4.95	0.3	IgG <10	IgM <1	3.43	Normal	28.7	Urée normale	22.93	ALT normale	31.06	AST normale	33.9	ALP normale	15.08	BT normale	3	CK-MB normale	4.98	13.5	Hb normale	42.1	3	Plaquette anormale	7.14	4.02	2.68	0.39	5.4	0.04	0.01
>=60 Years	Male	No Healthcare professional	Yes	1.2	0.1	IgG <10	IgM <1	2.63	Normal	32.3	Urée normale	30.51	ALT normale	29.31	AST normale	38.9	ALP normale	15.68	BT normale	3	CK-MB normale	4.53	12.3	Hb bas	37	236	Plaquette normale	9.11	3.12	3.56	0.82	9	1.59	0.02
40 - 59 Years	Male	No Healthcare professional	No	2.9	0.1	IgG <10	IgM <1	6.63	abnormal	59.4	Urée anormale	71.09	ALT anormale	54.59	AST anormale	84.6	ALP normale	23.35	BT anormale	3.24	CK-MB normale	5.45	16.3	Hb normale	49.2	183	Plaquette normale	5.88	3.32	1.93	0.46	7.8	0.15	0.02
40 - 59 Years	Male	Healthcare professional	No	2.5	0.4	IgG <10	IgM <1	2.49	Normal	37.3	Urée normale	25.36	ALT normale	35.12	AST normale	97.3	ALP normale	18.32	BT normale	3	CK-MB normale	5.72	16	Hb normale	48	299	Plaquette normale	7.05	3.52	3.52	0.44	6.3	0.11	0.01
18 - 39 Years	Male	No Healthcare professional	No		0.7	IgG <10	IgM <1	3.63	Normal	22.7	Urée normale	34.45	ALT normale	26.18	AST normale	71	ALP normale	7.48	BT normale	3	CK-MB normale	4.01	9.8	Hb bas	30.2	254	Plaquette normale	4.83	2.47	1.83	0.34	7	0.18	0.01
>=60 Years	Male	No Healthcare professional	Yes	6.65	0.9	IgG <10	IgM <1	3.47	Normal	44.2	Urée anormale	37.18	ALT normale	29.73	AST normale	62	ALP normale	52.32	BT anormale	3	CK-MB normale	5.4	15.7	Hb normale	46.7	264	Plaquette normale	5.37	2.05	3	0.24	4.5	0.06	0.02
>=60 Years	Male	No Healthcare professional	No	5.05	0.9	IgG <10	IgM <1	2.63	Normal	36.7	Urée normale	38.37	ALT normale	32.11	AST normale	65.9	ALP normale	21.93	BT anormale	3	CK-MB normale	5.56	14.9	Hb normale	46.8	228	Plaquette normale	6.43	4.13	1.57	0.48	7.5	0.24	0.01
18 - 39 Years	Male	Healthcare professional	No	3.75	1.3	IgG <10	IgM >= 10	2.64	Normal	28.5	Urée normale	58.61	ALT anormale	51.56	AST anormale	55.4	ALP normale	17.02	BT normale	3	CK-MB normale	4.48	14	Hb normale	40.2	251	Plaquette normale	5.89	2.37	2.46	0.38	6.4	0.67	0.01
>=60 Years	Male	No Healthcare professional	Yes	10.65	0.2	IgG >= 10	IgM <1	3.38	Normal	32.4	Urée normale	32.1	ALT normale	22.02	AST normale	74.5	ALP normale	18.64	BT normale	3	CK-MB normale	4.47	13.7	Hb normale	40.8	119	Plaquette anormale	5.26	1.68	2.73	4.2	0.22	0.6	0.03
40 - 59 Years	Female	No Healthcare professional	Yes	8.6	0.9	IgG <10	IgM <1	3.14	Normal	35.5	Urée normale	96.35	ALT anormale	51.2	AST anormale	51.1	ALP normale	15.83	BT normale	3	CK-MB normale	4.95	14.8	Hb normale	44.9	158	Plaquette normale	5.95	1.81	3.52	0.49	8.3	0.11	0.02
18 - 39 Years	Male	No Healthcare professional	No	7.15	0.1	IgG <10	IgM <1	2.55	Normal	41.9	Urée anormale	41.07	ALT anormale	43.29	AST anormale	167.8	ALP anormale	17.08	BT normale	3.07	CK-MB normale	4.9	15.7	Hb normale	46	233	Plaquette normale	6.6	2.94	2.66	0.66	10	0.33	0.01
40 - 59 Years	Male	No Healthcare professional	Yes	3.8	0.1	IgG <10	IgM <1	2.36	Normal	36	Urée normale	25.41	ALT normale	35.9	AST normale	64.6	ALP normale	13.23	BT normale	3	CK-MB normale	4.43	13.2	Hb normale	40	221	Plaquette normale	6.95	2.38	3.8	0.57	8.2	0.19	0.01
>=60 Years	Female	No Healthcare professional	No	6.25	0.6	IgG <10	IgM <1	1.85	Normal	31	Urée normale	36.2	ALT normale	53.67	AST anormale	165.8	ALP anormale	16.07	BT normale	3	CK-MB normale	4.7	13.7	Hb normale	42	129	Plaquette anormale	5.14	1.96	2.47	0.37	7.2	0.32	0.02
>=60 Years	Male	No Healthcare professional	Yes	4.4	0.1	IgG <10	IgM <1	2.14	Normal	27.4	Urée normale	41.39	ALT anormale	35.83	AST normale	142	ALP anormale	16.03	BT normale	3	CK-MB normale	5.1	15.3	Hb normale	46	177	Plaquette normale	8	4.9	2.1	0.7	8.7	0.1	0.02
40 - 59 Years	Male	Healthcare professional	Yes	10.8	0.4	IgG >= 10	IgM <1	2.82	Normal	34.5	Urée normale	63.28	ALT anormale	57.59	AST anormale	40	ALP normale	9.22	BT normale	4.76	CK-MB normale	5.02	13.5	Hb normale	43.9	134	Plaquette anormale	8	3.65	3.16	0.69	8.6	0.49	0.01
18 - 39 Years	Male	No Healthcare professional	No	8.85	0.9	IgG <10	IgM <1	3.17	Normal	20.9	Urée normale	147.26	ALT anormale	111.99	AST anormale	104.9	ALP normale	5.12	BT normale	3	CK-MB normale	3.82	8.1	Hb bas	27.5	570	Plaquette normale	5.6	3.32	1.19	0.83	14.9	0.24	0.02
18 - 39 Years	Male	No Healthcare professional	No	1.1	0.1	IgG <10	IgM <1	1.49	Normal	27	Urée normale	56.42	ALT anormale	39.49	AST normale	59.1	ALP normale	13.12	BT normale	3	CK-MB normale	4.93	14.3	Hb normale	44.5	261	Plaquette normale	7.93	3.06	3.62	0.87	11	0.36	0.02
18 - 39 Years	Male	No Healthcare professional	No	8.55	2.2	IgG <10	IgM >= 10	3.54	Normal	31.6	Urée normale	49.75	ALT anormale	53.66	AST anormale	51	ALP normale	20.25	BT normale	3	CK-MB normale	5.07	14.9	Hb normale	46.5	190	Plaquette normale	6.04	2.22	3.1	0.63	10.5	0.18	0.01
40 - 59 Years	Male	No Healthcare professional	Yes	8.25	0.4	IgG <10	IgM <1	1.42	Normal	26	Urée normale	25.61	ALT normale	23.16	AST normale	35.7	ALP normale	10.07	BT normale	3	CK-MB normale	4.27	13.4	Hb normale	41.2	170	Plaquette normale	5	2.5	1.92	0.31	6.1	0.25	0.02
18 - 39 Years	Female	No Healthcare professional	No	4.2	0.9	IgG <10	IgM <1	2.66	Normal	26	Urée normale	46.36	ALT anormale	37.19	AST normale	61.4	ALP normale	14.29	BT normale	4.87	CK-MB normale	5.29	12.8	Hb normale	40.6	315	Plaquette normale	6.12	4.25	1.65	0.4	6.2	0.21	0.01
>=60 Years	Male	No Healthcare professional	Yes	7.6	0.6	IgG <10	IgM <1	2.4	Normal	18.5	Urée normale	15	ALT normale	25	AST normale	41	ALP normale	12	BT normale	3	CK-MB normale	4.6	11.9	Hb bas	37	229	Plaquette normale	5.21	2.39	1.97	0.66	12.6	0.18	0.01
>=60 Years	Male	No Healthcare professional	No	0	0.8	IgG <10	IgM <1	1.5	Normal	21.8	Urée normale	20	ALT normale	30	AST normale	36	ALP normale	5	BT normale	3.43	CK-MB normale	5.07	13.7	Hb normale	43.6	191	Plaquette normale	5.73	2.3	2.5	0.65	11.4	0.25	0.03
>=60 Years	Female	No Healthcare professional	Yes	10.9	0.6	IgG >= 10	IgM <1	1.37	Normal	34.9	Urée normale	34.12	ALT normale	28.52	AST normale	64.6	ALP normale	14.08	BT normale	3	CK-MB normale	5.48	16.1	Hb normale	50	211	Plaquette normale	6.53	3.66	2.15	0.42	6.4	0.27	0.03
18 - 39 Years	Male	No Healthcare professional	No	10.2	0.5	IgG >= 10	IgM <1	2.18	Normal	19.4	Urée normale	45.21	ALT anormale	52.42	AST anormale	93.4	ALP normale	22.16	BT anormale	3	CK-MB normale	5.86	16	Hb normale	51.6	163	Plaquette normale	6.59	2.61	3.46	0.37	5.6	0.14	0.01
18 - 39 Years	Female	No Healthcare professional	No	1.55	0.1	IgG <10	IgM <1	3.15	Normal	26.6	Urée normale	32.1	ALT normale	36.65	AST normale	50	ALP normale	8.46	BT normale	3.95	CK-MB normale	3.99	11	Hb normale	35.1	267	Plaquette normale	9.89	4.55	3.82	1.11	11.2	0.39	0.02
40 - 59 Years	Male	Healthcare professional	No	11.05	0.6	IgG >= 10	IgM <1	5.2	abnormal	23	Urée normale	10	ALT normale	20.5	AST normale	40	ALP normale	11	BT normale	3	CK-MB normale	5.34	15	Hb normale	49.7	147	Plaquette anormale	4.8	2.19	2	0.51	10.6	0.09	0.01
18 - 39 Years	Female	Healthcare professional	No	0.65	0.1	IgG <10	IgM <1	3.28	Normal	28.3	Urée normale	64.25	ALT anormale	39.9	AST normale	94.8	ALP normale	28.35	BT anormale	3	CK-MB normale	3.53	10.2	Hb bas	31.9	222	Plaquette normale	6.16	2.86	2.81	0.28	4.5	0.19	0.02
18 - 39 Years	Male	Healthcare professional	No	2.05	0.4	IgG <10	IgM <1	4.25	abnormal	24.6	Urée normale	73.35	ALT anormale	56.83	AST anormale	100.3	ALP normale	10.02	BT normale	3	CK-MB normale	4.27	12.2	Hb bas	37.7	223	Plaquette normale	5.59	1.79	2.79	0.67	11.9	0.32	0.02
18 - 39 Years	Female	Healthcare professional	No	0.45	0.1	IgG <10	IgM <1	3.32	Normal	30.8	Urée normale	36.13	ALT normale	42.32	AST anormale	62.2	ALP normale	8.9	BT normale	3	CK-MB normale	4.7	12.7	Hb normale	39.7	217	Plaquette normale	7.74	3.69	2.88	0.94	12.1	0.22	0.01
40 - 59 Years	Female	No Healthcare professional	No	0	1.1	IgG <10	IgM >= 10	4.56	abnormal	36.2	Urée normale	48.95	ALT anormale	35.91	AST normale	45.7	ALP normale	10.67	BT normale	3.23	CK-MB normale	4.74	14.3	Hb normale	43.1	185	Plaquette normale	4.51	1.43	2.65	0.32	7.1	0.1	0.01
18 - 39 Years	Female	Healthcare professional	No	3.7	1	IgG <10	IgM >= 10	2.18	Normal	25.4	Urée normale	23.21	ALT normale	21.16	AST normale	42.1	ALP normale	11.73	BT normale	3	CK-MB normale	4.57	12.6	Hb normale	39.5	302	Plaquette normale	7.77	3.24	3.89	0.47	6.1	0.15	0.02
18 - 39 Years	Male	Healthcare professional	No	1.9	1.8	IgG <10	IgM >= 10	3.48	Normal	38.9	Urée normale	67.81	ALT anormale	42.05	AST anormale	12.6	ALP normale	12.56	BT normale	3	CK-MB normale	5	14.4	Hb normale	46.5	184	Plaquette normale	7.33	3.28	3.3	0.54	7.4	0.2	0.01
18 - 39 Years	Male	Healthcare professional	No	1.65	0.3	IgG <10	IgM <1	1.78	Normal	22.7	Urée normale	28.65	ALT normale	36.54	AST normale	41.4	ALP normale	17.03	BT normale	3	CK-MB normale	4.7	14.1	Hb normale	45	265	Plaquette normale	6.7	3.3	2.23	0.98	14.5	0.24	0.01
18 - 39 Years	Female	No Healthcare professional	No	6.65	0.9	IgG <10	IgM <1	3.88	Normal	33.3	Urée normale	59.4	ALT anormale	35.87	AST normale	65.2	ALP normale	17.31	BT normale	3	CK-MB normale	4.53	13.6	Hb normale	40.9	184	Plaquette normale	5.45	2.04	2.09	0.71	13.1	0.6	0.01
18 - 39 Years	Male	No Healthcare professional	No	11.4	1.5	IgG >= 10	IgM >= 10	2.76	Normal	20.3	Urée normale	32.21	ALT normale	52.17	AST anormale	50.7	ALP normale	15.63	BT normale	3	CK-MB normale	4.17	12.6	Hb normale	38.1	230	Plaquette normale	4.03	2.27	1.39	0.32	7.9	0.04	0.01
18 - 39 Years	Male	No Healthcare professional	No	4.8	1.3	IgG <10	IgM >= 10	3.71	Normal	21.4	Urée normale	49.67	ALT anormale	31.97	AST normale	166.7	ALP anormale	13.54	BT normale	3	CK-MB normale	5.39	14.4	Hb normale	44.5	242	Plaquette normale	5.82	2.09	2.83	0.55	9.4	0.33	0.02
40 - 59 Years	Male	Healthcare professional	No	0	1.4	IgG <10	IgM >= 10	2.31	Normal	24.6	Urée normale	38.47	ALT normale	32.85	AST normale	33	ALP normale	19.23	BT normale	3	CK-MB normale	4.82	13.7	Hb normale	42.9	150	Plaquette normale	4.16	2.05	1.66	0.35	8.5	0.1	0
18 - 39 Years	Male	Healthcare professional	No	8.6	0.7	IgG <10	IgM <1	2.11	Normal	26.4	Urée normale	32.76	ALT normale	37.76	AST normale	67.6	ALP normale	12.23	BT normale	5.72	CK-MB normale	4.41	13.3	Hb normale	42.7	210	Plaquette normale	8.05	2.75	0.61	0.61	7.6	0.6	0.02
40 - 59 Years	Male	Healthcare professional	Yes	13.4	2.3	IgG >= 10	IgM >= 10	2.79	Normal	22.6	Urée normale	64.74	ALT anormale	40.12	AST anormale	42.4	ALP normale	13.14	BT normale	12.3	CK-MB anormale	5.35	12.8	Hb normale	41.3	303	Plaquette normale	8.08	3.32	3.56	0.72	8.9	0.44	0.04
18 - 39 Years	Male	Healthcare professional	No	7.7	1.9	IgG <10	IgM >= 10	2.54	Normal	27.5	Urée normale	5.59	ALT normale	22.98	AST normale	27.9	ALP normale	13.55	BT normale	3	CK-MB normale	4.1	11.9	Hb bas	36.5	305	Plaquette normale	7	1.99	4.14	0.5	7.1	0.36	0.01
18 - 39 Years	Male	Healthcare professional	No	0	2.6	IgG <10	IgM >= 10	3.11	Normal	25.8	Urée normale	67.1	ALT anormale	45.2	AST anormale	46	ALP normale	9.55	BT normale	3	CK-MB normale	4.4	11.4	Hb bas	37	299	Plaquette normale	9.26	4.21	3.53	1.33	14.4	0.16	0.03
>=60 Years	Female	Healthcare professional	Yes	8.7	0.7	IgG <10	IgM <1	4.32	abnormal	31.8	Urée normale	72.75	ALT anormale	1.63	AST normale	42.6	ALP normale	12.52	BT normale	3	CK-MB normale	4.71	14.4	Hb normale	43.9	142	Plaquette anormale	5.18	2.24	1.62	0.15	2.9	1.16	0.01
40 - 59 Years	Male	Healthcare professional	No	1.6	0.9	IgG <10	IgM <1	4.14	abnormal	21.2	Urée normale	32.93	ALT normale	26.28	AST normale	35.3	ALP normale	10.34	BT normale	3	CK-MB normale	3.53	10.2	Hb bas	31.9	222	Plaquette normale	6.16	2.86	2.81	0.28	45.6	0.19	0.02
18 - 39 Years	Male	Healthcare professional	No	14	0.2	IgG >= 10	IgM <1	3.12	Normal	26.1	Urée normale	16.57	ALT normale	21.29	AST normale	48.5	ALP normale	19.25	BT normale	3	CK-MB normale	4.28	13.2	Hb normale	40.2	169	Plaquette normale	5.25	2.2	2.41	0.57	10.9	0.05	0.02
>=60 Years	Female	No Healthcare professional	No	6.1	1.1	IgG <10	IgM >= 10	2	Normal	19.5	Urée normale	26.16	ALT normale	25.48	AST normale	29.2	ALP normale	15.11	BT normale	3	CK-MB normale	4.61	11.1	Hb normale	37.2	204	Plaquette normale	4.34	1.58	2.27	0.36	8.4	0.12	0.01
40 - 59 Years	Female	No Healthcare professional	No	3.1	0.4	IgG <10	IgM <1	2.48	Normal	20.5	Urée normale	27.16	ALT normale	24.09	AST normale	53.3	ALP normale	16.5	BT normale	3	CK-MB normale	4.62	96	Hb normale	31.1	345	Plaquette normale	6.72	3.61	2.04	0.7	10.4	0.36	0.01
40 - 59 Years	Male	No Healthcare professional	No	7	0	IgG <10	IgM <1	2.87	Normal	37.4	Urée normale	52.17	ALT anormale	46.05	AST anormale	97.3	ALP normale	18.75	BT normale	3	CK-MB normale	4.84	13.9	Hb normale	45.5	294	Plaquette normale	5.01	2.49	1.76	0.4	7.9	0.35	0.01
>=60 Years	Male	No Healthcare professional	Yes	16.6	1.2	IgG >= 10	IgM >= 10	4.92	abnormal	27.6	Urée normale	47.56	ALT anormale	47.51	AST anormale	73.8	ALP normale	13.75	BT normale	5.15	CK-MB normale	4.39	13.4	Hb normale	43.6	121	Plaquette anormale	5.84	2.05	3.03	0.7	12	0.05	0.01
18 - 39 Years	Female	No Healthcare professional	No	2.5	0.5	IgG <10	IgM <1	2.5	Normal	21.9	Urée normale	548.6	ALT anormale	253.6	AST anormale	129	ALP anormale	14.72	BT normale	3	CK-MB normale	3.83	10.4	Hb bas	32.4	345	Plaquette normale	5.36	1.58	2.64	1.03	19.3	0.1	0.01
>=60 Years	Male	No Healthcare professional	Yes	10.4	0.9	IgG >= 10	IgM <1	2.17	Normal	24.7	Urée normale	27.7	ALT normale	34.58	AST normale	50	ALP normale	32.83	BT anormale	3	CK-MB normale	3.74	10.9	Hb bas	32.6	161	Plaquette normale	4.27	1.83	1.23	0.41	9.5	0.78	0.02
18 - 39 Years	Male	Healthcare professional	No	7.1	0.6	IgG <10	IgM <1	3.22	Normal	22.7	Urée normale	35.97	ALT normale	48.31	AST anormale	1.4	ALP normale	13.12	BT normale	3	CK-MB normale	5.43	14.4	Hb normale	46.3	284	Plaquette normale	6.69	2.47	2.94	0.73	10.9	0.52	0.03
40 - 59 Years	Female	No Healthcare professional	No	3.6	1.7	IgG <10	IgM >= 10	3.38	Normal	30.2	Urée normale	18.95	ALT normale	33.65	AST normale	114.3	ALP anormale	10.6	BT normale	3	CK-MB normale	3.41	10.4	Hb bas	33	117	Plaquette anormale	2.74	0.99	1.3	0.25	9.1	0.19	0.01
>=60 Years	Male	No Healthcare professional	Yes	23.2	0.1	IgG >= 10	IgM <1	2.95	Normal	26.7	Urée normale	27.92	ALT normale	45.82	AST anormale	101.7	ALP normale	8.16	BT normale	3	CK-MB normale	4.9	14	Hb normale	43.6	326	Plaquette normale	7.43	2.05	4.21	0.97	13	0.18	0.02
40 - 59 Years	Female	Healthcare professional	No	15.4	0.7	IgG >= 10	IgM <1	3.77	Normal	31.4	Urée normale	28.84	ALT normale	34.05	AST normale	107.1	ALP anormale	10.64	BT normale	3	CK-MB normale	4.97	14	Hb normale	46.2	334	Plaquette normale	6.62	2.66	3.01	0.71	10.7	0.21	0.03
18 - 39 Years	Male	Healthcare professional	No	20.5	1.9	IgG >= 10	IgM >= 10	4.25	abnormal	30.9	Urée normale	35.29	ALT normale	33.69	AST normale	48.1	ALP normale	11.31	BT normale	3	CK-MB normale	5.61	14.2	Hb normale	44.7	259	Plaquette normale	5.51	2.94	1.91	0.5	9.1	0.15	0.01
40 - 59 Years	Male	No Healthcare professional	Yes	15.2	0.8	IgG >= 10	IgM <1	1.94	Normal	24.2	Urée normale	38.01	ALT normale	33.48	AST normale	57.1	ALP normale	20.69	BT anormale	3	CK-MB normale	5.39	12.9	Hb normale	42.5	216	Plaquette normale	5.31	3.44	1.72	0.13	2.5	0.02	0
>=60 Years	Male	No Healthcare professional	No	0.3	0.6	IgG <10	IgM <1	4.25	abnormal	26.5	Urée normale	50.6	ALT anormale	23.56	AST normale	10.5	ALP normale	3	BT normale	3	CK-MB normale	5.28	14	Hb normale	45.8	23	Plaquette anormale	7.16	2.25	2.03	0.67	12.7	0.32	0.03
40 - 59 Years	Female	No Healthcare professional	Yes	7.4	1.6	IgG <10	IgM >= 10	3.42	Normal	27.4	Urée normale	28.9	ALT normale	32.24	AST normale	48.7	ALP normale	19.67	BT normale	3	CK-MB normale	5	14.3	Hb normale	44.3	207	Plaquette normale	5.37	2.17	2.72	0.35	6.6	0.12	0.01
40 - 59 Years	Male	No Healthcare professional	No	6.5	0.9	IgG <10	IgM <1	2.83	Normal	23.8	Urée normale	34.23	ALT normale	30.66	AST normale	60.6	ALP normale	12.27	BT normale	3	CK-MB normale	4.6	11.7	Hb bas	38.2	250	Plaquette normale	8.73	4	3.27	3.27	9.6	0.6	0.02
18 - 39 Years	Female	Healthcare professional	No	9.5	0.5	IgG <10	IgM <1	1.57	Normal	25.8	Urée normale	174.46	ALT anormale	77.62	AST anormale	62.1	ALP normale	14.65	BT normale	3	CK-MB normale	5.47	14.8	Hb normale	48.2	183	Plaquette normale	3.88	1.74	1.81	0.24	6.3	0.07	0.02
40 - 59 Years	Male	Healthcare professional	No	5.9	0.9	IgG <10	IgM <1	2.36	Normal	23.5	Urée normale	20.06	ALT normale	37.78	AST normale	83.6	ALP normale	22.35	BT anormale	3.09	CK-MB normale	5.46	14.6	Hb normale	47.3	238	Plaquette normale	5.61	2.41	2.51	0.41	7.3	0.25	0.03
18 - 39 Years	Male	Healthcare professional	No	0.5	0.1	IgG <10	IgM <1	3.83	Normal	36.7	Urée normale	40.1	ALT anormale	50.25	AST anormale	80.6	ALP normale	16.92	BT normale	3.04	CK-MB normale	4.61	14.4	Hb normale	45.1	243	Plaquette normale	6.66	1.99	3.12	0.74	11.1	0.79	0.02
>=60 Years	Male	Healthcare professional	Yes	2.8	0.6	IgG <10	IgM <1	3.08	Normal	14.5	Urée normale	7.78	ALT normale	19.75	AST normale	65.2	ALP normale	19.04	BT normale	3	CK-MB normale	5.22	14.7	Hb normale	46.5	296	Plaquette normale	8.31	3.37	3.38	0.92	11.1	0.62	0.02
18 - 39 Years	Male	Healthcare professional	No	1.5	0.3	IgG <10	IgM <1	2.61	Normal	32.8	Urée normale	58.65	ALT anormale	31.76	AST normale	57.4	ALP normale	15.2	BT normale	3	CK-MB normale	4.99	14.5	Hb normale	46.9	273	Plaquette normale	4.09	1.44	2.25	0.33	8	0.06	0.01
40 - 59 Years	Male	Healthcare professional	No	0	0.8	IgG <10	IgM <1	3.03	Normal	24.7	Urée normale	47.02	ALT anormale	62.7	AST anormale	83.1	ALP normale	24.47	BT anormale	7.59	CK-MB anormale	4.48	13.5	Hb normale	41.5	189	Plaquette normale	6.73	2	3.22	0.63	9.4	0.85	0.03
18 - 39 Years	Female	No Healthcare professional	No	1.4	0.1	IgG <10	IgM <1	2.4	Normal	29.9	Urée normale	22.02	ALT normale	32.27	AST normale	61.2	ALP normale	13.45	BT normale	3	CK-MB normale	5.13	14.5	Hb normale	44.3	184	Plaquette normale	6.5	2.37	3.46	0.46	7	0.2	0.01
40 - 59 Years	Male	No Healthcare professional	No	2.6	0.2	IgG <10	IgM <1	3.08	Normal	39.5	Urée normale	43.8	ALT anormale	48.62	AST anormale	52.7	ALP normale	14.41	BT normale	3	CK-MB normale	4.51	11.8	Hb bas	38.6	151	Plaquette normale	4.35	1.52	2.03	0.6	13.9	0.18	0.02
18 - 39 Years	Male	No Healthcare professional	No	1.1	0.5	IgG <10	IgM <1	2.91	Normal	30.6	Urée normale	27.08	ALT normale	30.95	AST normale	48.7	ALP normale	10.32	BT normale	3	CK-MB normale	5.52	15.7	Hb normale	48.3	201	Plaquette normale	7.83	1.84	5.16	0.48	6.1	0.33	0.02
>=60 Years	Male	No Healthcare professional	Yes	3.1	0.3	IgG <10	IgM <1	2.42	Normal	23	Urée normale	9.55	ALT normale	37.67	AST normale	58.9	ALP normale	17.19	BT normale	3	CK-MB normale	4.4	12.3	Hb bas	38	196	Plaquette normale	4.3	1.3	2.3	0.4	9.7	0.2	0.02
>=60 Years	Male	No Healthcare professional	No	1	0.4	IgG <10	IgM <1	2.16	Normal	33	Urée normale	37.05	ALT normale	41.17	AST anormale	44.9	ALP normale	17.13	BT normale	3	CK-MB normale	3.76	10.6	Hb bas	33.9	118	Plaquette anormale	4.04	1.56	1.41	0.76	18.9	0.29	0.02
>=60 Years	Male	No Healthcare professional	No	0.9	0.4	IgG <10	IgM <1	3.22	Normal	29.5	Urée normale	27.93	ALT normale	43.63	AST anormale	51.8	ALP normale	19.93	BT normale	3	CK-MB normale	4.7	14.9	Hb normale	44	185	Plaquette normale	8.7	4.16	3.48	1.02	11.6	0.09	0.02
18 - 39 Years	Male	No Healthcare professional	No	5.4	1.7	IgG <10	IgM >= 10	1.75	Normal	22.4	Urée normale	36.02	ALT normale	35.76	AST normale	55.1	ALP normale	15.56	BT normale	3	CK-MB normale	4.4	13.2	Hb normale	41.2	160	Plaquette normale	4.9	1.39	2.91	0.85	17.8	0.73	0.03
18 - 39 Years	Male	Healthcare professional	No	5.8	0.7	IgG <10	IgM <1	3.58	Normal	24.7	Urée normale	30.42	ALT normale	30.73	AST normale	59.2	ALP normale	21.17	BT anormale	3	CK-MB normale	4.3	13.8	Hb normale	41	137	Plaquette anormale	4.4	2.03	1.68	0.48	10.8	0.2	0.01
40 - 59 Years	Male	No Healthcare professional	No	14.6	1.4	IgG >= 10	IgM >= 10	2.48	Normal	29.9	Urée normale	45.64	ALT anormale	47.84	AST anormale	56.9	ALP normale	9.85	BT normale	3	CK-MB normale	5.19	12	Hb bas	39.2	126	Plaquette anormale	4.85	1.6	2.5	0.63	13	0.1	0.02
>=60 Years	Female	Healthcare professional	No	13.3	1.7	IgG >= 10	IgM >= 10	2.76	Normal	37.5	Urée normale	9.56	ALT normale	42.09	AST anormale	62.1	ALP normale	20.06	BT normale	3	CK-MB normale	4.88	15	Hb normale	46	213	Plaquette normale	5.7	1.96	3.15	0.43	7.6	0.16	0.02
40 - 59 Years	Male	No Healthcare professional	No	22.9	0.3	IgG >= 10	IgM <1	3.32	Normal	25.6	Urée normale	29.01	ALT normale	38.12	AST normale	49	ALP normale	16.86	BT normale	3.65	CK-MB normale	4.04	12	Hb bas	38.4	200	Plaquette anormale	11.12	2.3	7.16	1.41	12.7	0.23	0.02
40 - 59 Years	Female	No Healthcare professional	No	19.2	0.8	IgG >= 10	IgM <1	2.66	Normal	26.3	Urée normale	43.7	ALT anormale	23.85	AST normale	58.6	ALP normale	8.41	BT normale	3	CK-MB normale	5.04	11.7	Hb normale	37.8	252	Plaquette normale	6.08	2.58	2.72	0.52	8.5	0.24	0.02
18 - 39 Years	Male	Healthcare professional	No	9.2	2.3	IgG <10	IgM >= 10	2.27	Normal	24	Urée normale	20.06	ALT normale	37.64	AST normale	60.2	ALP normale	12.77	BT normale	3	CK-MB normale	4.61	14	Hb normale	43.3	258	Plaquette normale	4.29	1.53	2.55	59.5	4.3	0.02	0.01
40 - 59 Years	Male	No Healthcare professional	Yes	12.9	1.5	IgG >= 10	IgM >= 10	2.23	Normal	20.8	Urée normale	63.08	ALT anormale	33.09	AST normale	46.6	ALP normale	23.09	BT anormale	3	CK-MB normale	4.51	12.8	Hb normale	40.6	274	Plaquette normale	5.08	1.57	2.82	0.42	8.3	0.25	0.02
>=60 Years	Female	No Healthcare professional	Yes	4.9	2.3	IgG <10	IgM >= 10	4.21	abnormal	29.3	Urée normale	22.02	ALT normale	28.28	AST normale	69.4	ALP normale	15.44	BT normale	3	CK-MB normale	4.18	11	Hb normale	35	265	Plaquette normale	5.7	3.27	57.5	0.6	10.5	0.25	0.02
18 - 39 Years	Male	Healthcare professional	No	4.9	0.2	IgG <10	IgM <1	2.03	Normal	29.3	Urée normale	7.48	ALT normale	26.04	AST normale	84.9	ALP normale	27.19	BT anormale	3	CK-MB normale	5.17	15	Hb normale	46.5	47	Plaquette anormale	9.21	4.88	3.05	0.8	8.7	0.44	0.04
>=60 Years	Female	Healthcare professional	No	15.5	0.1	IgG >= 10	IgM <1	3.63	Normal	20.2	Urée normale	40.1	ALT anormale	30.88	AST normale	57.9	ALP normale	12.45	BT normale	3	CK-MB normale	4.4	10.7	Hb normale	34.8	254	Plaquette normale	6.24	3.32	2.11	0.59	9.4	0.21	0.01
18 - 39 Years	Male	No Healthcare professional	No	0	1.5	IgG <10	IgM >= 10	1.71	Normal	18.7	Urée normale	23.39	ALT normale	26.42	AST normale	38.7	ALP normale	15.57	BT normale	3	CK-MB normale	4.18	12.6	Hb normale	40.1	299	Plaquette normale	5.08	1.75	2.25	0.52	10.2	0.52	0.04
18 - 39 Years	Female	Healthcare professional	No	4.8	0.4	IgG <10	IgM <1	2.32	Normal	27.1	Urée normale	18.11	ALT normale	23.58	AST normale	49.7	ALP normale	16.36	BT normale	3	CK-MB normale	4.45	7	Hb bas	24.5	294	Plaquette normale	5.65	1.58	3.25	0.64	11.4	0.16	0.02
18 - 39 Years	Female	Healthcare professional	No	9.2	3.6	IgG <10	IgM >= 10	1.9	Normal	38.5	Urée normale	42.6	ALT anormale	29.9	AST normale	165.9	ALP anormale	9.86	BT normale	3	CK-MB normale	4.6	14.3	Hb normale	43.5	157	Plaquette normale	6.09	1.76	2.58	0.77	12.7	0.97	0.01
18 - 39 Years	Male	Healthcare professional	Yes	21.1	1.5	IgG >= 10	IgM >= 10	2.01	Normal	21.3	Urée normale	34.19	ALT normale	24.23	AST normale	63.7	ALP normale	19.78	BT normale	3.97	CK-MB normale	4.25	11.1	Hb bas	35.5	200	Plaquette normale	4.6	1.58	2.04	0.75	16.3	0.22	0.01
40 - 59 Years	Male	Healthcare professional	No	1.7	0	IgG <10	IgM <1	2.88	Normal	35	Urée normale	40.55	ALT anormale	32.34	AST normale	86.2	ALP normale	12.56	BT normale	3	CK-MB normale	4.96	14.1	Hb normale	44.4	230	Plaquette normale	4.92	2.12	1.69	0.81	0.81	0.29	0.01
18 - 39 Years	Male	Healthcare professional	No	1.8	0.3	IgG <10	IgM <1	3.05	Normal	38	Urée normale	55.38	ALT anormale	40.62	AST anormale	97.8	ALP normale	10.29	BT normale	3	CK-MB normale	3.89	12.3	Hb bas	38.1	333	Plaquette normale	6.72	3.69	54.9	0.83	12.4	0.28	0.01
18 - 39 Years	Male	Healthcare professional	No	1.5	0.2	IgG <10	IgM <1	2.87	Normal	21.6	Urée normale	29.57	ALT normale	29.4	AST normale	166.1	ALP anormale	17.59	BT normale	3	CK-MB normale	4.87	13.9	Hb normale	43.5	214	Plaquette normale	5.19	2.54	2.21	0.28	5.3	0.15	0.01
>=60 Years	Female	No Healthcare professional	No	17	1.6	IgG >= 10	IgM >= 10	3.66	Normal	26.1	Urée normale	55.35	ALT anormale	67.73	AST anormale	220.8	ALP anormale	14.61	BT normale	3.77	CK-MB normale	4	11.6	Hb normale	35	252	Plaquette normale	5.05	2.44	1.85	0.5	9.9	0.23	0.03
18 - 39 Years	Male	Healthcare professional	No	24.5	0.8	IgG >= 10	IgM <1	2.3	Normal	20.1	Urée normale	20.06	ALT normale	24.51	AST normale	124.7	ALP anormale	7.45	BT normale	3	CK-MB normale	4.61	12.8	Hb normale	38.8	310	Plaquette normale	9.8	3.7	4.06	0.8	8.2	1.18	0.06
>=60 Years	Female	No Healthcare professional	Yes	21	0.2	IgG >= 10	IgM <1	4.12	abnormal	32	Urée normale	50.75	ALT anormale	43.01	AST anormale	78.2	ALP normale	21.95	BT anormale	3	CK-MB normale	4.95	15	Hb normale	46.1	171	Plaquette normale	5.64	3.06	1.8	0.39	6.9	0.38	0.01
40 - 59 Years	Male	Healthcare professional	No	2.2	1.3	IgG <10	IgM >= 10	2.52	Normal	30.7	Urée normale	35.61	ALT normale	34.6	AST normale	92	ALP normale	16.27	BT normale	3	CK-MB normale	4.46	14.1	Hb normale	42.3	163	Plaquette normale	5.87	2.1	2.71	0.74	12.6	0.3	0.02
18 - 39 Years	Female	Healthcare professional	Yes	21.1	1.4	IgG >= 10	IgM >= 10	2.37	Normal	18.1	Urée normale	63.08	ALT anormale	35.01	AST normale	89.3	ALP normale	13.78	BT normale	3.59	CK-MB normale	4.61	10.9	Hb normale	34.5	202	Plaquette normale	5.94	3.24	1.73	0.65	11	0.31	0.01
40 - 59 Years	Female	No Healthcare professional	Yes	9.9	2.2	IgG <10	IgM >= 10	2.13	Normal	27.1	Urée normale	18.3	ALT normale	29.53	AST normale	52.5	ALP normale	14.48	BT normale	3	CK-MB normale	3.8	13	Hb normale	38.1	301	Plaquette normale	5.44	2.09	2.61	0.63	11.6	0.09	0.02
40 - 59 Years	Male	Healthcare professional	No	23.5	0.2	IgG >= 10	IgM <1	3.5	Normal	16.3	Urée normale	18	ALT normale	15	AST normale	45	ALP normale	6.6	BT normale	3	CK-MB normale	4.89	14.2	Hb normale	42.8	241	Plaquette normale	6.28	2.99	2.36	0.51	8.2	0.41	0.01
>=60 Years	Male	Healthcare professional	No	15.1	0.9	IgG >= 10	IgM <1	3.29	Normal	21.7	Urée normale	20.06	ALT normale	42.47	AST anormale	49.9	ALP normale	14.37	BT normale	3	CK-MB normale	4.28	13.2	Hb normale	39.6	261	Plaquette normale	5.4	2.67	2.07	0.36	6.6	0.29	0.01
18 - 39 Years	Male	Healthcare professional	No	19.2	0.4	IgG >= 10	IgM <1	3.64	Normal	20.3	Urée normale	26.06	ALT normale	21.66	AST normale	41	ALP normale	15.57	BT normale	3	CK-MB normale	4.25	12.6	Hb normale	37.7	255	Plaquette normale	4.62	1.84	2.24	0.48	10.4	0.04	0.02
18 - 39 Years	Male	No Healthcare professional	No	11.9	1.5	IgG >= 10	IgM >= 10	2.4	Normal	16.6	Urée normale	20	ALT normale	25	AST normale	70	ALP normale	5.1	BT normale	3	CK-MB normale	4.4	13.6	Hb normale	40.9	287	Plaquette normale	4.29	209	179	0.31	7.2	0.09	0.01
>=60 Years	Female	No Healthcare professional	No	2.6	0.9	IgG <10	IgM <1	2.14	Normal	26.8	Urée normale	77.07	ALT anormale	78.22	AST anormale	57.9	ALP normale	8.01	BT normale	3	CK-MB normale	4.95	12.8	Hb normale	41.8	271	Plaquette normale	5.3	3.24	1.66	0.35	6.6	0.04	0.01
18 - 39 Years	Male	No Healthcare professional	No	0	0.8	IgG <10	IgM <1	1.59	Normal	28.2	Urée normale	37.99	ALT normale	39.15	AST normale	64	ALP normale	19.6	BT normale	3	CK-MB normale	5.77	14.9	Hb normale	46.3	180	Plaquette normale	5.56	3.3	1.78	0.36	6.5	0.11	0.01
18 - 39 Years	Female	No Healthcare professional	No	6.8	8.4	IgG <10	IgM >= 10	1.99	Normal	27.4	Urée normale	29.01	ALT normale	23.42	AST normale	57	ALP normale	10.72	BT normale	3	CK-MB normale	4.74	13.7	Hb normale	42.2	355	Plaquette normale	4.78	1.84	1.98	0.52	10.8	0.43	0.01
18 - 39 Years	Male	No Healthcare professional	No	17.2	2.3	IgG >= 10	IgM >= 10	2.73	Normal	28.9	Urée normale	63.08	ALT anormale	33.2	AST normale	43.4	ALP normale	26.08	BT anormale	3	CK-MB normale	4.4	13.2	Hb normale	40	233	Plaquette normale	4	1.4	2.1	0.3	9.7	0	0.01
18 - 39 Years	Female	Healthcare professional	No	13.5	0.8	IgG >= 10	IgM <1	1.38	Normal	0.5	Urée normale	55.38	ALT anormale	34.76	AST normale	62.5	ALP normale	23.36	BT anormale	6.4	CK-MB normale	4.2	13.3	Hb normale	13.3	39	Plaquette anormale	317	8	2.8	0.4	6.1	0.2	0.02
18 - 39 Years	Male	No Healthcare professional	No	1.2	0.9	IgG <10	IgM <1	3.5	Normal	33.6	Urée normale	25	ALT normale	32	AST normale	101	ALP normale	10.5	BT normale	3	CK-MB normale	5.56	175	Hb normale	52	203	Plaquette normale	6.3	2.5	2.74	0.39	6.2	0.64	0.02
18 - 39 Years	Male	No Healthcare professional	No	7.3	0.4	IgG <10	IgM <1	2.97	Normal	30.8	Urée normale	16.59	ALT normale	29.81	AST normale	66.7	ALP normale	21.86	BT anormale	3	CK-MB normale	4.62	13.6	Hb normale	42.5	188	Plaquette normale	4.92	2.07	2.2	0.39	8	0.25	0.01
18 - 39 Years	Female	No Healthcare professional	No	9.7	1.1	IgG <10	IgM >= 10	4.48	abnormal	29.6	Urée normale	45.85	ALT anormale	66.39	AST anormale	132.7	ALP anormale	13.68	BT normale	3	CK-MB normale	5.7	14.2	Hb normale	45.8	328	Plaquette normale	9.05	4.51	3.9	43.1	5.3	0.15	0.01
18 - 39 Years	Male	Healthcare professional	No	15.1	0.1	IgG >= 10	IgM <1	2.12	Normal	32.8	Urée normale	55.35	ALT anormale	38.25	AST normale	68.8	ALP normale	51.3	BT anormale	3	CK-MB normale	6.32	20.2	Hb normale	61.8	172	Plaquette normale	6.24	3.29	2.2	0.42	6.8	0.32	0.01
18 - 39 Years	Male	Healthcare professional	No	18.2	0.8	IgG >= 10	IgM <1	2.43	Normal	28.1	Urée normale	40.55	ALT anormale	32.66	AST normale	66.2	ALP normale	31.2	BT anormale	3	CK-MB normale	4.44	14.3	Hb normale	42.3	139	Plaquette anormale	4.24	1.45	2.48	0.17	3.9	0.12	0.02
18 - 39 Years	Male	Healthcare professional	No	3.1	1.5	IgG <10	IgM >= 10	1.69	Normal	28.1	Urée normale	22.22	ALT normale	54.99	AST anormale	68.8	ALP normale	6.53	BT normale	3	CK-MB normale	3.44	10.6	Hb bas	33.7	233	Plaquette normale	3.25	1.54	1.19	0.42	12.9	0.07	0.03
18 - 39 Years	Male	Healthcare professional	No	20.1	0.8	IgG >= 10	IgM <1	3.84	Normal	19.7	Urée normale	52.17	ALT anormale	54.07	AST anormale	39.6	ALP normale	22.47	BT anormale	3	CK-MB normale	5.59	17.2	Hb normale	55.5	201	Plaquette normale	5.44	3.07	2.07	0.25	4.6	0.04	0.01
>=60 Years	Male	No Healthcare professional	No	0.8	0.4	IgG <10	IgM <1	6.2	abnormal	15.6	Urée normale	23	ALT normale	30	AST normale	99	ALP normale	8.2	BT normale	3	CK-MB normale	4.31	14.8	Hb normale	44.1	250	Plaquette normale	5	0.83	3.73	0.35	6.9	0.05	0.04
40 - 59 Years	Male	No Healthcare professional	No	18.9	1.5	IgG >= 10	IgM >= 10	2.2	Normal	24.8	Urée normale	50.75	ALT anormale	36.3	AST normale	94.7	ALP normale	8.27	BT normale	3	CK-MB normale	4.36	13.3	Hb normale	40.8	278	Plaquette normale	6.03	1.74	3.52	0.54	8.9	0.21	0.02
>=60 Years	Male	No Healthcare professional	Yes	15.2	0	IgG >= 10	IgM <1	1.72	Normal	24.6	Urée normale	81.37	ALT anormale	52.11	AST anormale	73.5	ALP normale	10.67	BT normale	3	CK-MB normale	4.95	13.4	Hb normale	42.5	177	Plaquette normale	5.8	2.93	2.57	0.24	4.1	0.54	0.01
40 - 59 Years	Male	No Healthcare professional	No	17.1	2.1	IgG >= 10	IgM >= 10	1.53	Normal	19.8	Urée normale	40.51	ALT anormale	31.02	AST normale	69.8	ALP normale	6.96	BT normale	3	CK-MB normale	3.76	81	Hb normale	27.9	233	Plaquette normale	7.41	3.54	3.4	0.44	5.9	0.02	0.01
>=60 Years	Male	No Healthcare professional	No	4.6	0.7	IgG <10	IgM <1	2.73	Normal	32.6	Urée normale	39.68	ALT normale	52.18	AST anormale	44.2	ALP normale	18.63	BT normale	3.62	CK-MB normale	4.63	14.9	Hb normale	46.3	155	Plaquette normale	5.64	2.39	2.46	0.39	6.9	0.38	0.02
40 - 59 Years	Female	No Healthcare professional	No	2.1	1.3	IgG <10	IgM >= 10	3.21	Normal	21.8	Urée normale	27.33	ALT normale	43.68	AST anormale	81.8	ALP normale	9.48	BT normale	3.27	CK-MB normale	3.69	9.8	Hb bas	30.1	248	Plaquette normale	5.05	2.55	1.12	0.64	12.6	0.72	0.02
18 - 39 Years	Male	Healthcare professional	No	13	0.5	IgG >= 10	IgM <1	5.22	abnormal	45	Urée anormale	19.64	ALT normale	48.32	AST anormale	69	ALP normale	14.47	BT normale	3	CK-MB normale	5.22	13.5	Hb normale	43.2	149	Plaquette anormale	6.44	3.54	2.29	0.33	5.1	0.26	0.02
18 - 39 Years	Female	No Healthcare professional	No	17.6	0.3	IgG >= 10	IgM <1	3.45	Normal	39.6	Urée normale	18.27	ALT normale	31.29	AST normale	83.9	ALP normale	10.28	BT normale	3	CK-MB normale	4.89	13.9	Hb normale	42.7	139	Plaquette anormale	7.83	3.69	3.69	0.63	8	0.34	0.01
>=60 Years	Female	Healthcare professional	Yes	4.3	0.9	IgG <10	IgM <1	3.46	Normal	33.6	Urée normale	31.85	ALT normale	67.63	AST anormale	64.3	ALP normale	13.72	BT normale	13.06	CK-MB anormale	4.8	14.5	Hb normale	44.7	97	Plaquette anormale	4.15	1.17	2.47	0.29	7	0.2	0.02
40 - 59 Years	Male	Healthcare professional	No	21.2	1.7	IgG >= 10	IgM >= 10	2.76	Normal	22.9	Urée normale	39.68	ALT normale	58.25	AST anormale	45.5	ALP normale	8.98	BT normale	3	CK-MB normale	4.07	12.2	Hb bas	37.3	205	Plaquette normale	6.88	1.84	4.38	0.47	6.8	0.17	0.02
18 - 39 Years	Male	No Healthcare professional	No	15.1	0.8	IgG >= 10	IgM <1	4.08	abnormal	33.2	Urée normale	11.22	ALT normale	35.61	AST normale	68.4	ALP normale	8.59	BT normale	3	CK-MB normale	4.59	13.8	Hb normale	42.5	164	Plaquette normale	5.61	2.08	2.28	0.74	13.2	0.49	0.02
40 - 59 Years	Male	Healthcare professional	No	8.7	0.3	IgG <10	IgM <1	3.46	Normal	32.5	Urée normale	37.99	ALT normale	35.6	AST normale	64.2	ALP normale	15.34	BT normale	3	CK-MB normale	5.04	15.8	Hb normale	49.1	200	Plaquette normale	5.7	1.94	2.93	0.39	6.9	0.39	0.05
18 - 39 Years	Male	No Healthcare professional	No	10.3	0.4	IgG >= 10	IgM <1	3	Normal	25.9	Urée normale	20.58	ALT normale	35.71	AST normale	82.1	ALP normale	5.11	BT normale	3	CK-MB normale	4.69	10.6	Hb bas	35.7	194	Plaquette normale	5.57	2.98	1.87	0.37	6.6	0.33	0.02
40 - 59 Years	Male	No Healthcare professional	No	20	0.4	IgG >= 10	IgM <1	4.4	abnormal	45.9	Urée anormale	36.66	ALT normale	52.42	AST anormale	90.8	ALP normale	10.52	BT normale	3	CK-MB normale	5.81	15.7	Hb normale	50.7	174	Plaquette normale	5.69	1.49	3.25	0.9	14.1	0.14	0.01
18 - 39 Years	Male	Healthcare professional	No	11.3	0.8	IgG >= 10	IgM <1	2.47	Normal	19.6	Urée normale	157.29	ALT anormale	64.75	AST anormale	35.9	ALP normale	15.32	BT normale	3.82	CK-MB normale	4.73	13.1	Hb normale	41.7	188	Plaquette normale	3.64	1.43	1.64	0.42	11.6	0.14	0.01
>=60 Years	Male	No Healthcare professional	No	15.5	1	IgG >= 10	IgM >= 10	3.21	Normal	28.3	Urée normale	27.33	ALT normale	39.46	AST normale	70.8	ALP normale	9.15	BT normale	3	CK-MB normale	4.71	13.1	Hb normale	41.2	278	Plaquette normale	5.52	1.81	2.84	0.71	12.9	0.14	0.02
40 - 59 Years	Female	Healthcare professional	No	9	1.5	IgG <10	IgM >= 10	3.97	Normal	29.8	Urée normale	15.79	ALT normale	58.97	AST anormale	95.5	ALP normale	14.89	BT normale	3	CK-MB normale	4.47	10.6	Hb normale	33.9	228	Plaquette normale	6.99	3.72	2.4	0.54	7.7	0.31	0.02
>=60 Years	Female	No Healthcare professional	No	9.55	1.9	IgG <10	IgM >= 10	1.81	Normal	36.7	Urée normale	11.61	ALT normale	56.78	AST anormale	116.3	ALP anormale	10.99	BT normale	3	CK-MB normale	5.12	12.4	Hb normale	39.3	314	Plaquette normale	5.94	3.53	2.03	0.31	5.3	0.06	0.01
40 - 59 Years	Male	No Healthcare professional	No	8.75	0.6	IgG <10	IgM <1	2.91	Normal	39.1	Urée normale	27.81	ALT normale	37.17	AST normale	75.3	ALP normale	27.32	BT anormale	3	CK-MB normale	5.03	14.7	Hb normale	44.5	216	Plaquette normale	7.72	3	3.97	0.47	6.1	0.26	0.02
>=60 Years	Male	No Healthcare professional	No	10.05	1.1	IgG >= 10	IgM >= 10	2.41	Normal	32.5	Urée normale	54.98	ALT anormale	103.6	AST anormale	73.1	ALP normale	14.24	BT normale	4.77	CK-MB normale	4.3	14.7	Hb normale	42.3	152	Plaquette normale	4.61	1.73	2.22	0.59	12.9	0.06	0.01
18 - 39 Years	Female	No Healthcare professional	No	5.4	0.4	IgG <10	IgM <1	3.22	Normal	28.4	Urée normale	11.24	ALT normale	34.98	AST normale	61.9	ALP normale	23.63	BT anormale	5.9	CK-MB normale	3.76	11.2	Hb normale	35.4	333	Plaquette normale	4.46	1.3	2.51	0.4	8.9	0.21	0.04
18 - 39 Years	Male	No Healthcare professional	No	10.6	0.1	IgG >= 10	IgM <1	2.56	Normal	33.6	Urée normale	19.64	ALT normale	40.43	AST anormale	53.1	ALP normale	10.54	BT normale	3	CK-MB normale	5.02	14.7	Hb normale	43.7	296	Plaquette normale	5.58	1.97	2.99	0.44	7.9	0.16	0.02
18 - 39 Years	Male	No Healthcare professional	No	1.9	0.8	IgG <10	IgM <1	2.63	Normal	26.8	Urée normale	9.97	ALT normale	46.16	AST anormale	66.7	ALP normale	10.65	BT normale	3	CK-MB normale	5.1	14.2	Hb normale	42.6	242	Plaquette normale	7.14	3.08	3.29	0.46	6.4	0.27	0.4
18 - 39 Years	Male	No Healthcare professional	No	7.35	0.9	IgG <10	IgM <1	3.1	Normal	32	Urée normale	26.17	ALT normale	25.16	AST normale	49.8	ALP normale	19.92	BT normale	3	CK-MB normale	4.73	14.1	Hb normale	43.6	147	Plaquette anormale	3.14	1.52	1.27	0.29	9.2	0.04	0.02
>=60 Years	Female	No Healthcare professional	Yes	4.5	2.4	IgG <10	IgM >= 10	3.32	Normal	40	Urée normale	12.7	ALT normale	46.95	AST anormale	64.5	ALP normale	9.08	BT normale	3	CK-MB normale	4.84	13.2	Hb normale	41.3	8	Plaquette anormale	4.65	1.73	2.29	0.37	7.9	0.25	0.01
40 - 59 Years	Male	Healthcare professional	Yes	4.05	0.1	IgG <10	IgM <1	1.52	Normal	22	Urée normale	47.09	ALT anormale	34.79	AST normale	31.6	ALP normale	14.91	BT normale	3	CK-MB normale	4.91	13.8	Hb normale	44.9	196	Plaquette normale	7.43	3.89	2.66	0.76	10.2	0.11	0.01
>=60 Years	Male	No Healthcare professional	No	7.45	0.6	IgG <10	IgM <1	2.38	Normal	22.9	Urée normale	81.37	ALT anormale	34.79	AST normale	118.2	ALP anormale	9.77	BT normale	3.2	CK-MB normale	4.88	14.8	Hb normale	46.3	159	Plaquette normale	5.18	2.32	2.22	0.4	7.7	0.23	0.01
18 - 39 Years	Female	No Healthcare professional	No	5.7	0.3	IgG <10	IgM <1	1.69	Normal	24	Urée normale	40.4	ALT anormale	39.04	AST normale	110.9	ALP anormale	11.49	BT normale	5.38	CK-MB normale	4.57	14.9	Hb normale	46.1	243	Plaquette normale	6.18	2.77	2.42	0.42	6.8	0.56	0.01
18 - 39 Years	Female	No Healthcare professional	No	20.4	0.5	IgG >= 10	IgM <1	2.21	Normal	25.6	Urée normale	26.59	ALT normale	21.79	AST normale	65.6	ALP normale	9.53	BT normale	3	CK-MB normale	4.99	13.6	Hb normale	43.7	352	Plaquette normale	6.47	4.4	1.88	0.17	2.7	0.01	0.01
18 - 39 Years	Male	No Healthcare professional	No	1.9	0.4	IgG <10	IgM <1	3.24	Normal	27.3	Urée normale	35.99	ALT normale	37.05	AST normale	78.9	ALP normale	19.07	BT normale	3	CK-MB normale	6.14	14.8	Hb normale	50.3	50	Plaquette anormale	4.84	1.98	2.26	0.33	6.8	0.24	0.03
18 - 39 Years	Male	No Healthcare professional	No	8	0.7	IgG <10	IgM <1	3.2	Normal	36.6	Urée normale	23	ALT normale	10	AST normale	36	ALP normale	9.9	BT normale	3	CK-MB normale	4.17	13.6	Hb normale	40.3	127	Plaquette anormale	3.32	1.45	1.25	0.46	14	0.15	0.01
>=60 Years	Male	No Healthcare professional	Yes	10.9	0.9	IgG >= 10	IgM <1	2	Normal	30.6	Urée normale	31	ALT normale	35	AST normale	56	ALP normale	10.5	BT normale	3	CK-MB normale	5.25	15	Hb normale	48.3	145	Plaquette anormale	5.75	2.49	2.77	0.34	5.9	0.13	0.02
18 - 39 Years	Female	No Healthcare professional	No	0	1.2	IgG <10	IgM >= 10	4.27	abnormal	20	Urée normale	96.03	ALT anormale	96.03	AST anormale	70.8	ALP normale	14.47	BT normale	3	CK-MB normale	5.04	15.8	Hb normale	49.1	200	Plaquette normale	5.7	1.94	2.93	0.39	6.9	0.39	0.05
>=60 Years	Female	No Healthcare professional	Yes	2.9	0.1	IgG <10	IgM <1	1.76	Normal	24.1	Urée normale	34.79	ALT normale	36.51	AST normale	47.8	ALP normale	17.68	BT normale	3	CK-MB normale	4.14	12.9	Hb normale	41.3	222	Plaquette normale	4.87	46.9	25.2	21.9	0.28	5.8	0.2
40 - 59 Years	Male	No Healthcare professional	No	9.5	0.8	IgG <10	IgM <1	1.09	Normal	29.1	Urée normale	100.49	ALT anormale	76.83	AST anormale	43.1	ALP normale	9.01	BT normale	3	CK-MB normale	5.22	14.4	Hb normale	45	307	Plaquette normale	6.68	3.04	2.29	0.98	14.6	0.34	0.03
18 - 39 Years	Female	Healthcare professional	No	17.4	0.4	IgG >= 10	IgM <1	3.29	Normal	21.7	Urée normale	15.79	ALT normale	42.47	AST anormale	49.9	ALP normale	14.37	BT normale	3	CK-MB normale	4.28	13.2	Hb normale	39.6	261	Plaquette normale	5.4	2.67	2.07	0.36	6.6	0.29	0.01
40 - 59 Years	Male	No Healthcare professional	Yes	1.3	0	IgG <10	IgM <1	3.07	Normal	23.3	Urée normale	41.06	ALT anormale	46.51	AST anormale	43.6	ALP normale	11.24	BT normale	3	CK-MB normale	5.1	17.3	Hb normale	52.1	270	Plaquette normale	8.46	5.37	2.1	0.88	10.4	0.1	0.01
18 - 39 Years	Male	No Healthcare professional	No	1.2	0.1	IgG <10	IgM <1	3.63	Normal	24.7	Urée normale	32.44	ALT normale	38.18	AST normale	53.1	ALP normale	18.18	BT normale	3	CK-MB normale	4.78	13.8	Hb normale	43.9	205	Plaquette normale	4.67	1.72	1.94	0.48	10.2	0.52	0.01
40 - 59 Years	Male	No Healthcare professional	No	9.1	0.4	IgG <10	IgM <1	2.43	Normal	31.6	Urée normale	27.33	ALT normale	53.36	AST anormale	44.5	ALP normale	16.1	BT normale	3	CK-MB normale	5	14.1	Hb normale	43	309	Plaquette normale	4.6	1.7	2	0.4	10	0.3	0.04
40 - 59 Years	Male	No Healthcare professional	No	7.4	0.4	IgG <10	IgM <1	2.29	Normal	22.9	Urée normale	9.97	ALT normale	20.66	AST normale	39.1	ALP normale	12.52	BT normale	4.33	CK-MB normale	4.07	12.4	Hb bas	38	312	Plaquette normale	7.5	3.9	3.98	0.63	8.3	0.23	0.02
18 - 39 Years	Male	No Healthcare professional	No	13.6	0.8	IgG >= 10	IgM <1	5.04	abnormal	36.1	Urée normale	54.98	ALT anormale	41.43	AST anormale	56.7	ALP normale	12.16	BT normale	3	CK-MB normale	4.8	11.8	Hb bas	38	218	Plaquette normale	3.6	1.2	1.36	0.58	16	0.42	0.01
18 - 39 Years	Female	No Healthcare professional	No	2.3	0.4	IgG <10	IgM <1	3.8	Normal	15.5	Urée normale	26	ALT normale	31	AST normale	91.5	ALP normale	9.2	BT normale	3.41	CK-MB normale	5.32	15.3	Hb normale	48.2	252	Plaquette normale	6.71	2.67	3.52	0.42	6.2	0.03	0.07
18 - 39 Years	Male	No Healthcare professional	No	5.3	1.7	IgG <10	IgM >= 10	2.11	Normal	26.1	Urée normale	8.8	ALT normale	31.48	AST normale	46.4	ALP normale	7.93	BT normale	3	CK-MB normale	4.07	10.3	Hb bas	33.1	195	Plaquette normale	3.29	0.82	1.68	0.26	7.8	0.51	0.02
18 - 39 Years	Male	Healthcare professional	No	21.1	0.5	IgG >= 10	IgM <1	2.53	Normal	32.5	Urée normale	36.66	ALT normale	36.93	AST normale	42.9	ALP normale	14.58	BT normale	3	CK-MB normale	5	11.8	Hb bas	39	212	Plaquette normale	5.4	2	2.7	0.4	9	0.1	0.02
18 - 39 Years	Female	No Healthcare professional	No	1.7	0	IgG <10	IgM <1	2.06	Normal	32.9	Urée normale	35.11	ALT normale	33.01	AST normale	40.2	ALP normale	15.24	BT normale	3	CK-MB normale	5.13	15.7	Hb normale	46.7	190	Plaquette normale	6.06	2.48	2.91	0.41	6.7	0.25	0.01
18 - 39 Years	Male	No Healthcare professional	No	12.9	0.4	IgG >= 10	IgM <1	3.54	Normal	29.8	Urée normale	57.34	ALT anormale	53.65	AST anormale	54.1	ALP normale	9.54	BT normale	3	CK-MB normale	4.85	14.9	Hb normale	44.2	236	Plaquette normale	4.55	1.77	1.97	0.45	9.9	0.35	0.01
18 - 39 Years	Male	No Healthcare professional	No	11.5	1.6	IgG >= 10	IgM >= 10	1.51	Normal	24.9	Urée normale	30.93	ALT normale	29.68	AST normale	62.3	ALP normale	12.84	BT normale	3	CK-MB normale	5.37	13.9	Hb normale	44.1	190	Plaquette normale	5.24	1.64	2.89	0.41	7.8	0.28	0.02
40 - 59 Years	Male	Healthcare professional	No	6.4	0.7	IgG <10	IgM <1	3.94	Normal	49.9	Urée anormale	18.27	ALT normale	38.99	AST normale	49.3	ALP normale	10.31	BT normale	3	CK-MB normale	5	12.5	Hb normale	40	288	Plaquette normale	6.2	2.3	3	0.7	12.1	0.1	0.01
40 - 59 Years	Male	No Healthcare professional	No	6.6	0.1	IgG <10	IgM <1	3.11	Normal	19.1	Urée normale	17.4	ALT normale	21.01	AST normale	35.3	ALP normale	6.9	BT normale	3	CK-MB normale	3.66	9.9	Hb bas	31	209	Plaquette normale	3.57	1.58	1.5	0.28	7.8	0.21	0
40 - 59 Years	Male	No Healthcare professional	No	1.5	1.4	IgG <10	IgM >= 10	2.3	Normal	15	Urée normale	30	ALT normale	20	AST normale	75	ALP normale	11	BT normale	3.8	CK-MB normale	5.15	15.4	Hb normale	49	246	Plaquette normale	3.8	1.29	1.94	0.5	13.2	0.07	0.01
18 - 39 Years	Male	No Healthcare professional	No	0	1	IgG <10	IgM >= 10	3.17	Normal	31.7	Urée normale	74.05	ALT anormale	47.4	AST anormale	68.9	ALP normale	19.05	BT normale	3	CK-MB normale	5	15.3	Hb normale	49.6	257	Plaquette normale	3.76	1.59	1.56	0.52	13.8	0.08	0.01
18 - 39 Years	Male	No Healthcare professional	No	0.7	0.8	IgG <10	IgM <1	2.07	Normal	27.2	Urée normale	60.88	ALT anormale	69.39	AST anormale	50.9	ALP normale	18.95	BT normale	3	CK-MB normale	4.88	13.9	Hb normale	42.3	220	Plaquette normale	3.16	1.35	1.35	0.32	10.1	0.13	0.01
18 - 39 Years	Male	No Healthcare professional	No	0	4.9	IgG <10	IgM >= 10	3.47	Normal	26.1	Urée normale	43.8	ALT anormale	58.6	AST anormale	62.3	ALP normale	8.74	BT normale	3	CK-MB normale	4.14	12.6	Hb normale	38.8	225	Plaquette normale	6.28	5.47	0.39	0.33	5.3	0.09	0
40 - 59 Years	Male	No Healthcare professional	No	1.9	0.1	IgG <10	IgM <1	2.78	Normal	30.9	Urée normale	65.14	ALT anormale	43.11	AST anormale	74.3	ALP normale	25.53	BT anormale	3	CK-MB normale	4.99	12.8	Hb normale	43	264	Plaquette normale	6.89	1.79	3.25	0.63	9.2	1.21	0.01
18 - 39 Years	Male	No Healthcare professional	No	20.2	0.7	IgG >= 10	IgM <1	2.63	Normal	31.4	Urée normale	40.71	ALT anormale	25.28	AST normale	30.3	ALP normale	15.51	BT normale	3	CK-MB normale	5.17	15.9	Hb normale	49.2	178	Plaquette normale	3.96	1.89	1.78	0.16	4.1	0.11	0.02
>=60 Years	Female	Healthcare professional	Yes	18.2	0.5	IgG >= 10	IgM <1	2.55	Normal	28.4	Urée normale	64.63	ALT anormale	48.22	AST anormale	48.4	ALP normale	10.35	BT normale	3.44	CK-MB normale	4.92	15.1	Hb normale	15.1	48	Plaquette anormale	4.56	2.02	0.33	0.13	7.3	0.13	0.01
>=60 Years	Male	No Healthcare professional	Yes	16.5	0.9	IgG >= 10	IgM <1	2.02	Normal	21.9	Urée normale	27.24	ALT normale	27.47	AST normale	103.8	ALP normale	10.76	BT normale	3	CK-MB normale	5.25	12.3	Hb bas	39.6	256	Plaquette normale	7.77	5.27	1.93	0.51	6.6	0.04	0.02
>=60 Years	Female	Healthcare professional	Yes	9	0.1	IgG <10	IgM <1	3.11	Normal	28.5	Urée normale	31.97	ALT normale	25.64	AST normale	66.5	ALP normale	3.18	BT normale	10.07	CK-MB anormale	4.44	13.6	Hb normale	42.5	197	Plaquette normale	5.24	2.06	2.19	0.2	3.8	0.78	0.01
18 - 39 Years	Male	No Healthcare professional	No	10.1	0.5	IgG >= 10	IgM <1	2.6	Normal	30.3	Urée normale	44.06	ALT anormale	23.75	AST normale	53.6	ALP normale	14.24	BT normale	3	CK-MB normale	4.39	11.4	Hb bas	37.7	345	Plaquette normale	6.81	3.23	2.66	0.72	10.6	0.18	0.02
>=60 Years	Female	No Healthcare professional	No	21	0.6	IgG >= 10	IgM <1	1.44	Normal	17.9	Urée normale	12.3	ALT normale	51.86	AST anormale	35.1	ALP normale	16.03	BT normale	3	CK-MB normale	4.44	13	Hb normale	39.7	179	Plaquette normale	8.96	6.37	1.32	1.08	12.1	0.17	0.02
>=60 Years	Male	Healthcare professional	Yes	9.3	0.3	IgG <10	IgM <1	2.66	Normal	34.2	Urée normale	22.5	ALT normale	26.79	AST normale	38.9	ALP normale	19.66	BT normale	3	CK-MB normale	4.64	12.5	Hb normale	40.4	202	Plaquette normale	5.1	2.64	1.39	0.9	17.6	0.16	0.01
>=60 Years	Female	No Healthcare professional	No	4.9	0.9	IgG <10	IgM <1	2.91	Normal	22.6	Urée normale	12.3	ALT normale	22.1	AST normale	59.4	ALP normale	11.47	BT normale	3	CK-MB normale	5.49	11.9	Hb normale	41.4	298	Plaquette normale	8.45	3.39	3.95	0.8	9.5	0.27	0.04
[truncated: 16 more rows]
